# Supplementary material for: Regulatory networks underlying mycorrhizal development delineated by genome-wide expression profiling and functional analysis of the transcription factor repertoire of the plant symbiotic fungus Laccaria bicolor
Source: BMC Genomics. 2017 Sep 18;18:737. doi: 10.1186/s12864-017-4114-7 (PMC5604158; doi:10.1186/s12864-017-4114-7)
Supplement: Supplementary file 1 — List of L. bicolor TFs identified in silico displaying similarities with characterized TFs (183 proteins); sharing similarities with predicted or hypothetical proteins with no proved role as transcriptional regulators (94 proteins); sharing similarities with proteins identified as transcriptional regulators without DBD (8 proteins). General information of protein is given (e.g., protein ID from both L. bicolor genome version 1 and version 2, length of the polypeptide, TF name, EST support). Accession number, Description, Species, % identity, E-value and Score are related to BLAST results using L. bicolor protein as query against fungal NCBI database. m.c. = manually curated. Best Blast reciprocal hit = “YES” indicates that the TF was positive to the Best reciprocal hit analysis. BLAST masked DBD = “YES” indicates that L. bicolor TF was still similar to the characterized protein after masking its DBD in a BLAST search. See Methods section for a detailed description. TFs retrieved from and functionally validated by the TAT screen are in bold. (XLSX 48 kb) [file 12864_2017_4114_MOESM1_ESM.xlsx]

## Sheet: Table S1
List of L. bicolor TFs identified in silico displaying similarities with characterized TFs (183 proteins); sharing similarities with predicted or hypothetical proteins with no proved role as transcriptional regulators (94 proteins); sharing similarities with proteins identified as transcriptional regulators without containing DBD (8 proteins).
Protein ID version1	Protein ID version2	TF name	Family	Size (aa)	EST	Other models	Lineage specificity	Accession number	Description	Species	% identity	E-value	Score	Best Blast reciprocal hit	BLAST masked DBD
TFs displaying similarities with characterized TFs
166037	694007	LbSwi6	APSES	816	Full EST			XP_003720365.1	Swi6	Magnaporthe oryzae	30	4e-96	322	YES	YES
191754	709955	LbMbp1	APSES	749	Full EST			NP_593032.1	Res2	Schizosaccharomyces pombe	32	4e-103	332	YES	YES
	503826		bHLH	truncated protein	No EST			CBF87767.1	GLCD gamma	Aspergillus nidulans	40	1e-08	61.6	NO	NO
293242	293242	LbGcn4	bZIP1	611	Partial EST			BAC55240.1	C-Gcn4	Candida maltosa	45	6e-08	55.5	YES	NO
	395214		bZIP2	182	Full EST			BAC55240.1	C-Gcn4	Candida maltosa	42	2e-07	50.4	NO	NO
	445028		bZIP2	438	Partial EST			P22697.1	Cys-3	Neurospora crassa	55	1e-10	69.7	NO	NO
313869	476130	LbMetR-1	bZIP2	317	Full EST			P22697.1	Cys-3	Neurospora crassa	58	2e-18	81.6	YES	NO
301720	490310	LbMetR-2	bZIP2	287	Full EST			XP_661965.1	MetR	Aspergillus nidulans	33	3e-16	72.4	YES	NO
300757	574778	LbHapX	bZIP1	524	Full EST			AFR94904.1	HapX	Cryptococcus neoformans	31	5e-27	115	YES	NO
239654	596083		bZIP2	truncated protein	Partial EST			P22697.1	Cys-3	Neurospora crassa	54	1e-11	65.5	NO	NO
	620272		bZIP2	truncated protein	No EST			P22697.1	Cys-3	Neurospora crassa	54	1e-11	65.5	NO	NO
293210	652780	LbHxl1	bZIP2	353	Partial EST			AFR98359.1	Hxl1	Cryptococcus neoformans	47	3e-09	57.4	YES	NO
242593	665554	LbYap1	bZIP1	545	Full EST			AAS64313.1	Chap1	Cochliobolus heterostrophus	27	5e-17	92.8	YES	YES
312016	667862	LbAtf2	bZIP1	462	Full EST			XP_569310.1	Atf2	Cryptococcus neoformans	44	4e-32	129	YES	YES
150072	150072	LbCrz1-1	C2H2	740	Full EST	m.c.		AFR92293.1	Crz1	Cryptococcus neoformans	61	3e-40	159	YES	NO
292045	292045	LbCon7	C2H2	666	Full EST			ABI96241.1	Con7	Magnaporthe grisea	68	8e-30	131	YES	YES
296037	296037	LbNrg1	C2H2	459	Full EST			ABF69301.1	Nrg1	Cryptococcus neoformans	70	4e-23	105	YES	NO
297378	297378		C2H2	207	Full EST			NP_010430.1	Swi5	Saccharomyces cerevisiae	44	8e-11	54.7	NO	NO
301563	301563		C2H2	752	Full EST			XP_659894.1	SteA	Aspergillus nidulans	35	1e-14	77	NO	NO
302523	302523		C2H2	325	Full EST			XP_659894.1	SteA	Aspergillus nidulans	35	1e-06	49.3	NO	NO
308011	308011		C2H2	660	Partial EST			XP_659894.1	SteA	Aspergillus nidulans	53	4e-19	90.9	NO	NO
310878	310878		C2H2	223	Full EST			ABB89847.1	Con1	Magnaporthe grisea	39	4e-05	49.3	NO	NO
150553	379257	LbPacC	C2H2	677	Full EST			AFR98859.1	PacC	Cryptococcus neoformans	36	2e-65	233	YES	YES
162920	393192	LbSte12α	C2H2	1279	Full EST	m.c.		AAC01955.1	STE12alpha	Cryptococcus neoformans	46	1e-60	225	YES	YES
	441366		C2H2	311	Full EST			XP_759319.1	Rbf1	Ustilago maydis	37	3e-18	92	NO	YES
312711	441832		C2H2	346	Partial EST			NP_593073.1	Prz1	Schizosaccharomyces pombe	36	2e-08	53.1	NO	NO
165046	443509	LbCreA	C2H2	704	Full EST			CAA71314.1	CRR1	Metarhizium anisopliae	76	9e-27	112	YES	NO
324193	451082		C2H2	271	Full EST			NP_010539.1	Met32	Saccharomyces cerevisiae	47	1e-07	48.9	NO	NO
301549	479092		C2H2	384	Full EST			NP_010264.3	Rpn4	Saccharomyces cerevisiae	33	2e-07	50.8	NO	NO
305984	480375		C2H2	620	Full EST			XP_759319.1	Rbf1	Ustilago maydis	62	3e-39	157	NO	NO
313151	484764		C2H2	492	Partial EST			XP_660025.1	FlbC	Aspergillus nidulans	56	7e-11	72	NO	NO
295582	487295	LbC2h2	C2H2	512	Full EST			XP_003026630.1	C2h2	Schizophyllum commune	79	9e-31	122	YES	YES
318699	579433		C2H2	485	No EST			NP_010539.1	Met32	Saccharomyces cerevisiae	35	5e-07	42.7	NO	NO
305505	607158	LbZap1	C2H2	422	Full EST			NP_012479.1	Zap1p	Saccharomyces cerevisiae	34	3e-42	160	YES	YES
296536	621250		C2H2	251	Full EST	699203		NP_593073.1	Prz1	Schizosaccharomyces pombe	37	2e-12	63.9	NO	NO
294488	633206		C2H2	484	Full EST	692770		NP_015287.1	Met31	Saccharomyces cerevisiae	38	2e-06	46.6	NO	NO
144261	636637	LbIIIA	C2H2	489	Full EST			NP_594670.1	TFIIIA	Schizosaccharomyces pombe	33	2e-59	201	YES	YES
313784	636734	LbCrz1-2	C2H2	277	Full EST			AFR92293.1	Crz1	Cryptococcus neoformans	58	3e-40	150	YES	NO
291829	681767	LbMSN4	C2H2	354	Full EST			NP_012861.1	Msn4	Saccharomyces cerevisiae	63	1e-15	79	YES	NO
294744	691497	LbSFP1	C2H2	924	Full EST			NP_013507.1	SFP1	Saccharomyces cerevisiae	28	2e-08	56.2	YES	YES
	696456		C2H2	532	Full EST			NP_593073.1	Prz1	Schizosaccharomyces pombe	48	4e-18	93.6	NO	NO
313819	696532	LbTrm2	C2H2	206	Full EST			BAJ07608.1	Trm2	Candida boidinii	43	3e-17	72.8	YES	YES
301763	699998		C2H2	356	Full EST			NP_593288.1	Rst2	Schizosaccharomyces pombe	39	2e-09	56.6	NO	NO
299004	704012		C2H2	811	Full EST	687121		NP_593288.1	Rst2	Schizosaccharomyces pombe	44	3e-05	45.1	NO	YES
333777	708164	LbRgm1	C2H2	790	Full EST			NP_013907.1	Rgm1	Saccharomyces cerevisiae	52	1e-22	96.7	YES	NO
307210	709867	LbIec1	C2H2	415	Full EST			NP_594663.1	Iec1	Schizosaccharomyces pombe	44	2e-29	114	YES	YES
247901	247901	LbAce1-1	Copper-fist	595	Full EST	680009		ABF60559.1	ACE1	Phanerochaete chrysosporium	39	1e-59	207	YES	YES
300881	622364	LbAce1-2	Copper-fist	411	Full EST			ABF60559.1	ACE1	Phanerochaete chrysosporium	29	4e-38	142	YES	NO
301103	301103	LbHD1	Coprinus mating	624	Full EST			AAA59366.1	Mating type protein	Coprinopsis cinerea	32	4e-47	194	YES	NO
300824	300824	LbItc1	DTT	926	Full EST			NP_011382.1	Itc1	Saccharomyces cerevisiae	40	7e-18	90.1	YES	YES
164524	164524	LbSep1	Forkhead	87	Partial EST			NP_596301.1	Sep_1	Saccharomyces cerevisiae	46	4e-17	72	YES	NO
150219	476882	LbFkh2	Forkhead	317	Full EST			NP_014331.3	Fkh2	Saccharomyces cerevisiae	44	6e-19	88.2	YES	NO
305525	486945		Forkhead	920	Full EST			NP_596764.1	Fkh2	Schizosaccharomyces pombe	46	3e-12	76.3	NO	NO
305751	619068	LbFhl1	Forkhead	722	Full EST			EEU04402.1	Fhl1	Saccharomyces cerevisiae	42	7e-22	101	YES	YES
301156	622851		Forkhead	403	Full EST			NP_596301.1	Sep1	Schizosaccharomyces pombe	31	2e-12	74.7	NO	NO
304495	304495		Fungal specific	934	Partial EST			XP_003034563.1	Fst4	Schizophyllum commune	30	1e-31	132	NO	YES
307309	307309		Fungal specific	805	Full EST	698130		XP_003032372.1	Fst3	Schizophyllum commune	36	1e-125	392	NO	NO
309690	309690		Fungal specific	895	Full EST			XP_003034563.1	Fst4	Schizophyllum commune	28	2e-60	220	NO	NO
325474	325474		Fungal specific	840	Partial EST			AAA33602.1	Nit-4	Neurospora crassa	23	6e-23	104	NO	NO
230018	381332	LbPriB	Fungal specific	944	Full EST	m.c.		P49412.1	PriB	Lentinula edodes	61	0	639	YES	NO
311698	628355		Fungal specific	889	Full EST	685525		XP_003034563.1	Fst4	Schizophyllum commune	29	6e-66	236	NO	YES
312032	628949		Fungal specific	759	Full EST	685914		P87000.2	Acu-15	Neurospora crassa	23	3e-10	62.8	NO	NO
294267	629198		Fungal specific	924	Full EST	686157		CAA58838.1	UaY	Emericella nidulans	25	3e-13	73.2	NO	YES
292128	634738		Fungal specific	743	Full EST	694310		XP_003034563.1	Fst4	Schizophyllum commune	27	7e-38	150	NO	YES
305928	701951		Fungal specific	658	Full EST			XP_003032372.1	Fst3	Schizophyllum commune	38	2e-79	269	NO	YES
293949	293949	LbSfu1	GATA	929	Full EST			AAM77345.1	Sfu1	Candida albicans	36	1e-27	114	YES	NO
306097	306097	LbWC2	GATA	334	Full EST			BAH57971.1	White collar photoreceptors-like protein	Lentinula edodes	35	6e-53	212	YES	YES
313622	488576	LbAreA	GATA	1104	Full EST			ABD60578.1	FNR1	Fusarium oxysporum	71	2e-29	121	YES	YES
297200	585421	LbNsdD	GATA	793	Full EST			XP_660756.1	NsdD	Aspergillus nidulans	69	2e-21	97.4	YES	NO
302892	614278		GATA	448	Full EST			XP_754237.1	NsdD	Aspergillus fumigatus	54	2e-12	68.2	NO	NO
227966	667316		GATA	375	Full EST			NP_012425.1	Gzf3	Saccharomyces cerevisiae	43	9e-13	70.1	NO	NO
297145	668080		GATA	735	Full EST			CAJ13843.2	white-collar-1a	Mucor circinelloides	57	2e-11	66.2	NO	NO
302899	671538		GATA	344	Partial EST			NP_011703.3	Hgh1	Saccharomyces cerevisiae	32	4e-12	67.4	NO	YES
292733	685209	LbGat1	GATA	506	Full EST			XP_003036589.1	Gat1	Schizophyllum commune	42	6e-65	227	YES	NO
295375	697879		GATA	469	Full EST			XP_003036589.1	Gat1	Schizophyllum commune	62	4e-22	97.4	NO	NO
170124+308018	709764+617537	LbURBS1	GATA	615	Full EST	697895		XP_757197.1	Urbs1	Ustilago maydis	39	7e-39	152	YES	YES
149540	149540	LbNCB1 subunit alpha	Histon fold	192	Full EST	m.c.		NP_593726.1	Dpb3	Schizosaccharomyces pombe	48	5e-29	117	YES	NO
309497	309497	LbDpb4	Histon fold	288	Full EST			NP_010406.3	Dpb4	Saccharomyces cerevisiae	33	2e-06	57.8	YES	NO
293031	459853	LbHap2	Histon fold	295	Full EST			NP_011277.1	Hap2	Saccharomyces cerevisiae	79	1e-30	116	YES	NO
149718	694786	LbHap5	Histon fold	194	Full EST	510110		AFR96202.1	Hap5	Cryptococcus neoformans	63	1e-50	166	YES	NO
176793	660430	LbNCB2 subunit beta	Histon fold	145	Full EST			NP_010685.1	Ncb2	Saccharomyces cerevisiae	47	4e-27	105	YES	YES
165205	708105	LbHap3	Histon fold	158	Full EST			AAC49411.1	HapC	Emericella nidulans	76	4e-48	156	YES	YES
328297	328297		HLH	693	Partial EST			CBF87767.1	GLCD gamma	Aspergillus nidulans	41	7e-08	63.9	NO	NO
328369	328369		HLH	345	No EST			CBF87767.1	GLCD gamma	Aspergillus nidulans	40	5e-09	65.9	NO	NO
299352	550021		HLH	truncated protein	No EST			CBF87767.1	GLCD gamma	Aspergillus nidulans	56.6	1e-05	64	NO	NO
	553226		HLH	truncated protein	No EST			CBF87767.1	GLCD gamma	Aspergillus nidulans	40	1e-08	61.6	NO	NO
311793	657026	LbDevR	HLH	443	Full EST			CAC81781.1	DevR	Emericella nidulans	52	7e-24	100	YES	NO
318917	706529	LbCBF1	HLH	343	Full EST			CAC19005.1	CBF1	Candida albicans	60	9e-30	114	YES	YES
319718	636228	LbMbf1	HLH type 3	148	Full EST			EEU07529.1	Mbf1p	Saccharomyces cerevisiae	51	9e-44	144	YES	YES
294914	294914	LbAbf2	HMG	597	Partial EST			NP_013788.1	Abf2	Saccharomyces cerevisiae	33	4e-05	54.7	YES	NO
234703	386478	LbPcc1	HMG	449	Full EST			XP_001830477.1	pcc1	Coprinopsis cinerea	52	2e-30	122	YES	NO
150318	444460		HMG	561	Partial EST			NP_596656.1	Ste11	Schizosaccharomyces ponbe	27	8e-07	49.7	NO	NO
169971	458057		HMG	497	Full EST			AAK15315.1	Rfg1	Candida albicans	33	1e-08	65.9	NO	NO
184303	474585	LbNhp6B	HMG	114	Full EST			NP_009647.2	Nhp6B	Saccharomyces cerevisiae	50	3e-23	94.7	YES	NO
311738	481594		HMG	489	Full EST			NP_015390.1	Rox1	Saccharomyces cerevisiae	35	1e-09	65.5	NO	NO
298964	482609		HMG	571	Full EST	687163		AAC32736.1	Prf1	Ustilago maydis	36	3e-20	93.6	NO	NO
312467	640940		HMG	462	Full EST			AAC32736.1	Prf1	Ustilago maydis	37	2e-20	93.2	NO	NO
311571	644689	LbExp1	HMG	564	Full EST			XP_001837422.2	Exp1	Coprinopsis cinerea	66	0	599	YES	YES
327972	648888		HMG	612	Partial EST			AAC32736.1	Prf1	Ustilago maydis	35	2e-18	88.2	NO	NO
294333	658142		HMG	405	Full EST			ABC68485.1	MAT1-2-1	Penicillium marneffei	39	3e-07	60.8	NO	NO
300898	680902	LbPrf1	HMG	322	Full EST			AAC32736.1	Prf1	Ustilago maydis	43	7e-23	98.6	YES	NO
317671	691799		HMG	646	Partial EST			AAC32736.1	Prf1	Ustilago maydis	39	6e-15	77	NO	NO
293988	293988	LbHom2	Homeobox	685	Full EST			XP_003029756.1	Hom2	Schizophyllum commune	40	1e-60	226	YES	NO
297319	297319		Homeobox	458	Full EST			CBF86004.1	RfeB	Aspergillus nidulans	33	5e-27	122	NO	YES
324166	324166	LbHom1-1	Homeobox	804	Partial EST			XP_003030056.1	Hom1	Schizophyllum commune	48	5e-27	121	YES	NO
243459	379291	LbHD2	Homeobox	518	Full EST			AAZ20158.1	Homeodomain mating-type protein	Coprinellus disseminatus	33	4e-39	158	YES	NO
297628	399669	LbHom1-2	Homeobox	405	Partial EST			XP_003030056.1	Hom1	Schizophyllum commune	45	6e-25	112	YES	NO
292536	657699		Homeobox	548	Full EST	687995		AAY62596.1	Pth12	Magnaporthe grisea	65	9e-21	89.4	NO	NO
311992	441703		HSF	577	Full EST			NP_594284.1	Prr1	Schizosaccharomyces pombe	35	7e-10	64.7	NO	NO
150048	607061		HSF	127	Full EST	466909		AAA34689.1	HSF1	Saccharomyces cerevisiae	48	2e-25	113	NO	NO
147701	699455	LbHsf1	HSF	674	Full EST			NP_594846.1	Hsf1	Schizosaccharomyces pombe	44	2e-51	187	YES	NO
300067+300068	582197+625683	LbSkn7	HSF	881	Full EST	m.c.		AAX62808.1	Skn7	Cryptococcus neoformans	48	6e-46	187	YES	YES
300609	625238	LbPli1	MIZ	647	Full EST			NP_593123.1	Pli1	Schizosaccharomyces pombe	34	2e-41	170	YES	YES
150186	522619	LbMcm1	SRF	379	Full EST	m.c.		XP_681945.1	MCM1	Aspergillus nidulans	94	1e-46	160	YES	NO
190760	190760	LbRsc8	Myb	673	Full EST	m.c.		NP_116695.3	Rsc8	Saccharomyces cerevisiae	45	6e-97	313	YES	YES
231949	231949	LbAda2	Myb	498	Full EST	696363		NP_010736.1	Ada2	Saccharomyces cerevisiae	44	2e-46	180	YES	YES
296675	296675		Myb	389	Partial EST			NP_013025.3	Bas1	Saccharomyces cerevisiae	31	4e-13	80.1	NO	NO
301089	301089	LbBdp1	Myb	522	Full EST			NP_588496.2	Bdp1	Schizosaccharomyces pombe	30	3e-27	113	YES	YES
301697	301697	LbBAS1	Myb	809	Full EST	m.c.		NP_013025.3	Bas1	Saccharomyces cerevisiae	36	1e-22	109	YES	NO
156491	440138		Myb	381	Partial EST			BAB62527.1	Cdc5	Lentinula edodes	63	1e-101	317	NO	YES
311603	481451	LbReb1	Myb	407	Full EST	m.c.		AAA61343.1	Reb1	Kluyveromyces lactis	26	1e-25	107	YES	YES
305714	489720		Myb	681	Partial EST			NP_013025.3	Bas1	Saccharomyces cerevisiae	33	1e-15	87	NO	NO
244290	608593	LbSnt2	Myb	892	Full EST			ADK22148.1	Snt2	Fusarium oxysporum	28	3e-59	221	YES	YES
294359	669147	LbSet3	Myb	1454	Full EST	690339		NP_594845.2	Set3	Schizosaccharomyces pombe	28	1e-17	99.4	YES	NO
311614	702907	LbSwc4	Myb	489	Full EST	685418		NP_011516.1	Swc4	Saccharomyces cerevisiae	29	5e-34	144	YES	YES
179365	705566	LbCDC5	Myb	841	Full EST			BAB62527.1	Cdc5	Lentinula edodes	74	0	1239	YES	YES
141130	611756	LbCDC39	Not1	1939	Full EST	696082		NP_010017.2	CDC39	Saccharomyces cerevisiae	29	7e-85	322	YES	YES
300968	622520	LbCbf11	p53-like	683	Full EST			NP_587779.1	Cbf11	Schizosaccharomyces pombe	28	4e-45	168	YES	NO
311799	481652	LbSak1	RFX	856	Full EST			NP_594086.1	Sak1	Schizosaccharomyces pombe	43	1e-20	95.5	YES	YES
293207	293207	LbRlm1-1	SFR	601	Full EST	m.c.		ABX79379.1	Mig1	Magnaporthe grisea	48	5e-15	87	YES	NO
302141	302141	LbRlm1-2	SRF	498	Partial EST			XP_660588.1	RlmA	Aspergillus nidulans	51	5e-17	51	YES	NO
297245	686238	LbSnu66	SART1	786	Full EST			NP_014953.3	Snu66	Saccharomyces cerevisiae	23	4e-09	71.2	YES	NO
298274	298274	LbAbaA	TEA/ATTS	498	Full EST	692842		XP_658026.1	AbaA	Aspergillus nidulans	41	1e-09	59.7	YES	NO
313811	313811	LbMoc3	Zn2Cys6	242	Full EST			NP_593160.1	Moc3	Schizosaccharomyces pombe	50	6e-12	62.4	YES	NO
313780	399488	LbAcuK	Zn2Cys6	548	Full EST			NP_009798.1	Ert1	Saccharomyces cerevisiae	34	5e-34	135	YES	YES
309167	483007		Zn2Cys6	516	Full EST			NP_010499.1	Upc2	Saccharomyces cerevisiae	32	2e-08	57.8	NO	NO
309008	483154		Zn2Cys6	979	Full EST			NP_012886.3	Rgt1	Saccharomyces cerevisiae	45	1e-06	53.1	NO	NO
316437	486090		Zn2Cys6	378	Full EST			NP_009349.3	Oaf1	Saccharomyces cerevisiae	44	1e-06	50.8	NO	NO
167431	567783	LbAcuM-1	Zn2Cys6	388	Full EST	680142		NP_015192.1	Rds2	Saccharomyces cerevisiae	62	2e-86	273	YES	YES
317361	573592	LbOaf3	Zn2Cys6	202	Partial EST			NP_012990.1	Oaf3	Saccharomyces cerevisiae	48	3e-09	56.6	YES	NO
300503	593632		Zn2Cys6	544	No EST			BAL72831.1	XlnR	Aspergillus aculeatus	44	3e-10	53.9	NO	NO
296989	629646		Zn2Cys6	655	Full EST			NP_010493.1	car80	Saccharomyces cerevisiae	38	9e-10	62.4	NO	YES
296988	668161	LbNosA	Zn2Cys6	670	Full EST			CAJ76908.1	NosA	Aspergillus nidulans	23	2e-17	85.5	YES	YES
254611	670648	LbAcuM-2	Zn2Cys6	402	Partial EST			NP_015192.1	Rds2	Saccharomyces cerevisiae	41	1e-96	300	YES	YES
254568	708062	LbAcuM-3	Zn2Cys6	449	Full EST	m.c.		ADK36628.1	AcuM	Aspergillus fumigatus	39	9e-96	298	YES	YES
296682	296682		Zn2Cys6 and Fungal specific	1013	Partial EST			P87000.2	Acu15	Neurospora crassa	25	6e-38	149	NO	YES
301029	301029		Zn2Cys6 and Fungal specific	905	Full EST			AAB63563.1	FacB	Aspergillus niger	33	2e-08	58.5	NO	YES
301157	301157	LbNirA-1	Zn2Cys6 and Fungal specific	944	Full EST	m.c.		P28348.1	NirA	Emericella nidulans	28	2e-30	128	YES	YES
307141	307141		Zn2Cys6 and Fungal specific	949	Partial EST			P87000.2	Acu-15	Neurospora crassa	24	1e-28	122	NO	YES
308722	308722	LbFst4	Zn2Cys6 and Fungal specific	860	Full EST	688408		XP_003034563.1	Fst4	Schizophyllum commune	49	0	718	YES	YES
312485	312485		Zn2Cys6 and Fungal specific	924	Partial EST			AAB21394.1	Nit-4	Neurospora crassa	24	9e-32	132	NO	YES
313099	313099		Zn2Cys6 and Fungal specific	497	Partial EST			NP_593160.2	Moc3	Schizosaccharomyces pombe	31	1e-06	48.5	NO	NO
313796	313796		Zn2Cys6 and Fungal specific	782	Full EST			ABD51992.1	FarA	Aspergillus nidulans	22	2e-25	111	NO	YES
314000	314000		Zn2Cys6 and Fungal specific	837	Full EST	696280		P87000.2	Acu-15	Neurospora crassa	24	5e-29	123	NO	YES
315220	315220		Zn2Cys6 and Fungal specific	1010	Partial EST			P87000.2	Acu-15	Neurospora crassa	26	5e-39	156	NO	YES
317008	317008		Zn2Cys6 and Fungal specific	626	Full EST	679916		XP_003034563.1	Fst4	Schizophyllum commune	28	3e-52	192	NO	YES
317073	317073	LbNirA-2	Zn2Cys6 and Fungal specific	1158	Full EST			AAA33602.1	Nit-4	Neurospora crassa	27	3e-31	131	YES	YES
317921	317921		Zn2Cys6 and Fungal specific	1047	Partial EST			P87000.2	Acu-15	Neurospora crassa	24	3e-32	130	NO	YES
312032	383085		Zn2Cys6 and Fungal specific	826	Full EST	685914		XP_658223.1	FacB	Aspergillus nidulans	25	6e-15	78.2	NO	YES
295376	393526		Zn2Cys6 and Fungal specific	517	Full EST			P87000.2	Acu-15	Neurospora crassa	37	2e-07	47.8	NO	YES
317135	436253		Zn2Cys6 and Fungal specific	1138	Full EST			XP_003034563.1	Fst4	Schizophyllum commune	30	2e-35	144	NO	YES
	459072	LbAsg1	Zn2Cys6 and Fungal specific	924	Full EST			NP_012136.1	Asg1	Saccharomyces cerevisiae	31	8e-26	115	YES	YES
293353	459342		Zn2Cys6 and Fungal specific	635	Full EST			XP_955949.1	Vad-3	Neurospora crassa	32	7e-10	61.2	NO	NO
316453	486101		Zn2Cys6 and Fungal specific	1109	Full EST			BAF99700.1	Trm1	Candida boidinii	25	8e-22	93.6	NO	YES
298403	486399		Zn2Cys6 and Fungal specific	536	No EST			BAE95337.1	CtnR	Monascus purpureus	24	5e-12	59.3	NO	NO
297118	585149	LbFst3	Zn2Cys6 and Fungal specific	1097	Full EST			XP_003032372.1	Fst3	Schizophyllum commune	47	0	663	YES	YES
	595635		Zn2Cys6 and Fungal specific	1008	Partial EST			P87000.2	Acu-15	Neurospora crassa	25	2e-36	144	NO	YES
305537	607166		Zn2Cys6 and Fungal specific	888	Full EST			XP_955949.1	Vad-3	Neurospora crassa	23	2e-14	73.6	NO	YES
302761	614280		Zn2Cys6 and Fungal specific	905	Full EST			XP_003034563.1	Fst4	Schizophyllum commune	32	2e-87	294	NO	YES
296690	623610		Zn2Cys6 and Fungal specific	974	Full EST			P87000.2	Acu-15	Neurospora crassa	24	1e-29	125	NO	YES
300743	625521		Zn2Cys6 and Fungal specific	726	Full EST			P87000.2	Acu-15	Neurospora crassa	21	6e-07	51.6	NO	YES
307391	625911		Zn2Cys6 and Fungal specific	934	Full EST	683544		XP_003032372.1	Fst3	Schizophyllum commune	30	7e-52	194	NO	YES
292149	654679	LbFarA	Zn2Cys6 and Fungal specific	977	Full EST			P87000.2	Acu-15	Neurospora crassa	26	2e-41	163	YES	YES
309255	668424		Zn2Cys6 and Fungal specific	723	Full EST	687729		P87000.2	Acu-15	Neurospora crassa	21	4e-16	81.3	NO	YES
318097	682475		Zn2Cys6 and Fungal specific	891	Full EST			XP_963640.2	Vad-5	Neurospora crassa	29	4e-18	88.6	NO	YES
305811	683624		Zn2Cys6 and Fungal specific	1010	Full EST			P87000.2	Acu-15	Neurospora crassa	24	4e-16	82	NO	YES
311840	685688	LbCol21	Zn2Cys6 and Fungal specific	833	Full EST			XP_955876.2	Col21	Neurospora crassa	23	8e-24	116	YES	YES
302769	697312		Zn2Cys6 and Fungal specific	826	Full EST			XP_003034563.1	Fst4	Schizophyllum commune	33	2e-83	282	NO	YES
299924	701575		Zn2Cys6 and Fungal specific	883	Full EST			XP_003034563.1	Fst4	Schizophyllum commune	29	5e-62	224	NO	YES
313642	709256		Zn2Cys6 and Fungal specific	749	Full EST			P49412.1	PriB	Lentinula edodes	24	1e-24	102	NO	YES
313614	709278		Zn2Cys6 and Fungal specific	577	Full EST			P87000.2	Acu-15	Neurospora crassa	41	2e-07	52.8	NO	NO
308583	308583	LbCmr1	Zn2Cys6/C2H2	750	Partial EST			ABI81496.1	Cmr1	Cochliobolus heterostrophus	35	2e-16	82.8	YES	YES
296434	670084		Zn2Cys6/C2H2	699	Partial EST			XP_659874.1	AmdA	Aspergillus nidulans	27	6e-14	74.7	NO	YES
TFs displaying no similarities with characterized TFs
294583	462217		bZIP1	802	Full EST			EKM56391.1	hypothetical protein PHACADRAFT_253478	Phanerochaete carnosa	47	1e-102	341	-	-
	685852		bZIP1	450	Full EST			ESK97594.1	hypothetical protein Moror_17594	Moniliophthora roreri	61	1e-166	488	-	-
296378	707132		bZIP1	515	Full EST			EGO00851.1	hypothetical protein SERLA73DRAFT_159500	Serpula lacrymans	50	2e-137	421	-	-
302525	302525		C2H2	204	Full EST	682203	+	ESK86966.1	hypothetical protein Moror_3363	Moniliophthora roreri	27	2e-15	81.3	-	-
311512	311512		C2H2	1186	Full EST			XP_001837490.2	hypothetical protein CC1G_01402	Coprinopsis cinerea	32	3e-44	184	-	-
334161	334161		C2H2	897	Partial EST			XP_001888967.1	predicted protein	Laccaria bicolor	74	0	669	-	-
294677	444635		C2H2	515	Full EST		+	XP_001835091.1	hypothetical protein CC1G_06494	Coprinopsis cinerea	39	3e-10	71.2	-	-
334368	445505		C2H2	560	Full EST		+	-	-	-	-	-	-	-	-
306911	445893		C2H2	916	No EST			XP_001887146.1	predicted protein	Laccaria bicolor	87	0	1303	-	-
305186	449185		C2H2	404	Full EST			EMD39405.1	hypothetical protein CERSUDRAFT_113037	Ceriporiopsis subvermispora	52	2e-87	281	-	-
294045	458584		C2H2	362	Partial EST		+	EIW81598.1	hypothetical protein CONPUDRAFT_144305	Coniophora puteana	44	4e-05	53.5	-	-
321741	467042		C2H2	228	Partial EST		+	XP_001888340.1	predicted protein	Laccaria bicolor	40	1e-12	74.7	-	-
325558	477979		C2H2	438	Full EST			XP_001879153.1	predicted protein	Laccaria bicolor	33	3e-26	119	-	-
324602	487565		C2H2	134	Full EST	695264	+	XP_001875147.1	predicted protein	Laccaria bicolor	44	1e-07	56.6	-	-
	540135		C2H2	truncated protein	No EST			XP_001882874.1	predicted protein	Laccaria bicolor	55	5e-27	107	-	-
299955	579118		C2H2	175	No EST			XP_001887833.1	predicted protein	Laccaria bicolor	36	5e-20	92.8	-	-
	579506		C2H2	103	No EST			XP_001882874.1	predicted protein	Laccaria bicolor	63	6e-33	123	-	-
	581437		C2H2	95	No EST			XP_001882874.1	predicted protein	Laccaria bicolor	55	4e-28	110	-	-
298451	608663		C2H2	946	No EST			XP_001890680.1	predicted protein	Laccaria bicolor	67	0	1188	-	-
308094	617721		C2H2	129	Full EST			XP_001882874.1	predicted protein	Laccaria bicolor	49	2e-16	80.5	-	-
142667	623651		C2H2	106	Full EST	682201		ESK84996.1	C2H2 type zinc finger domain-containing protein	Moniliophthora roreri	53	3e-15	89	-	-
306314	643886		C2H2	362	Full EST		+	XP_001885248.1	predicted protein	Laccaria bicolor	39	2e-68	232	-	-
295643	667917		C2H2	454	Full EST			XP_001879886.1	predicted protein	Laccaria bicolor	52	1e-26	120	-	-
291812	681707		C2H2	292	Full EST			XP_001829430.1	hypothetical protein CC1G_00609	Coprinopsis cinerea	54	2e-104	317	-	-
297317	686144		C2H2	542	Full EST			ESK98276.1	hypothetical protein Moror_26	Moniliophthora roreri	53	0	546	-	-
297737	690446		C2H2	547	Full EST			XP_001883572.1	predicted protein	Laccaria bicolor	40	5e-75	261	-	-
	694534		C2H2	160	Partial EST			XP_001888487.1	predicted protein	Laccaria bicolor	60	4e-29	119	-	-
	695265		C2H2	151	Full EST			XP_001882874.1	predicted protein	Laccaria bicolor	38	2e-14	75.9	-	-
316204	697356		C2H2	409	Full EST			EIW51857.1	hypothetical protein TRAVEDRAFT_67621	Trametes versicolor	84	2e-96	306	-	-
294995	705820		C2H2	284	Full EST			XP_001874320.1	predicted protein	Laccaria bicolor	87	2e-168	479	-	-
301873	705977		C2H2	281	Full EST			XP_001884602.1	predicted protein	Laccaria bicolor	85	2e-168	479	-	-
307634	706259		C2H2	225	Full EST			XP_001884602.1	predicted protein	Laccaria bicolor	56	1e-68	223	-	-
300747	300747		Fungal specific	730	Full EST	m.c.		EKV51437.1	hypothetical protein AGABI2DRAFT_182403	Agaricus bisporus	62	0	896	-	-
305742	305742		Fungal specific	565	Full EST	698416		EIM88510.1	hypothetical protein STEHIDRAFT_130428	Stereum hirsutum	31	6e-89	305	-	-
325489	573284		Fungal specific	252	Partial EST			XP_001888195.1	predicted protein	Laccaria bicolor	88	1e-58	209	-	-
299831	580937		Fungal specific	109	No EST			XP_001879118.1	predicted protein	Laccaria bicolor	82	3e-54	180	-	-
299606	299606		GRF	650	Partial EST			XP_001831840.1	DNA-(apurinic or apyrimidinic site) lyase 2	Coprinopsis cinerea	57	0	655	-	-
	696146		GRF	211	Full EST			XP_001830882.2	hypothetical protein CC1G_02333	Coprinopsis cinerea	51	9e-31	129	-	-
309028	630145		Histon fold	215	Full EST			EIN12889.1	histone-fold-containing protein	Punctularia strigosozonata	51	2e-45	160	-	-
294581	294581		HLH	394	No EST			XP_001882321.1	predicted protein	Laccaria bicolor	85	7e-97	314	-	-
	438987		HLH	205	No EST			XP_001891123.1	predicted protein	Laccaria bicolor	93	3e-74	243	-	-
	438992		HLH	216	No EST			XP_001882321.1	predicted protein	Laccaria bicolor	95	7e-104	325	-	-
	568346		HLH	390	No EST			XP_001882311.1	predicted protein	Laccaria bicolor	73	7e-134	400	-	-
328264	574270		HLH	372	No EST		+	XP_001882400.1	predicted protein	Laccaria bicolor	80	6e-11	73.2	-	-
304339	583411		HLH	1039	Full EST			XP_001838961.1	hypothetical protein CC1G_05514	Coprinopsis cinerea	47	0	742	-	-
320903	622992		HLH	430	Partial EST			XP_001829294.2	hypothetical protein CC1G_00473	Coprinopsis cinerea	69	2e-147	434	-	-
294648	625677		HLH	631	Partial EST			EKM82300.1	hypothetical protein AGABI1DRAFT_117821	Agaricus bisporus	54	7e-94	310	-	-
301245	655850		HLH	296	Full EST			XP_001829296.1	hypothetical protein CC1G_00475	Coprinopsis cinerea	71	6e-116	347	-	-
294399	663232		HLH	743	Full EST			EPS93416.1	hypothetical protein FOMPIDRAFT_1154048	Fomitopsis pinicola	38	2e-77	271	-	-
293616	679667		HLH	428	Full EST			EGO01310.1	hypothetical protein SERLA73DRAFT_121622	Serpula lacrymans	40	1e-49	183	-	-
325649	687441		HLH	468	Full EST			EKM78892.1	hypothetical protein AGABI1DRAFT_129166	Agaricus bisporus	41	3e-61	214	-	-
301339	700814		HLH	274	Full EST			XP_001829359.1	hypothetical protein CC1G_00538	Coprinopsis cinerea	64	2e-98	301	-	-
293340	459322		HMG	484	Partial EST			XP_002911955.1	hypothetical protein CC1G_13994	Coprinopsis cinerea	52	4e-52	192	-	-
318333	568492		HMG	285	Full EST		+	EJF61605.1	hypothetical protein DICSQDRAFT_180619	Dichomitus squalens	26	6e-07	58.9	-	-
318334	578700		HMG	224	No EST		+	XP_448357.1	hypothetical protein	Candida glabrata	30	0.0001	50.1	-	-
320896	320896		Homeobox	497	Full EST			EKV51207.1	hypothetical protein AGABI2DRAFT_189484	Agaricus bisporus	53	7e-140	423	-	-
321078	321078		Homeobox	310	Partial EST			EKV50979.1	hypothetical protein AGABI2DRAFT_189288	Agaricus bisporus	50	3e-82	262	-	-
332342	399673		Homeobox	535	Full EST			XP_001838208.2	hypothetical protein CC1G_07949	Coprinopsis cinerea	52	1e-78	269	-	-
301023	666027		Homeobox	236	Partial EST			XP_001829072.2	hypothetical protein CC1G_01752	Coprinopsis cinerea	53	7e-60	199	-	-
307744	307744		Myb	997	Full EST			EGN92622.1	hypothetical protein SERLA73DRAFT_172732	Serpula lacrymans	53	0	797	-	-
305344	694069		Myb	312	Full EST			EKV43858.1	hypothetical protein AGABI2DRAFT_209430, partial	Agaricus bisporus	51	9e-76	246	-	-
300472	483735		NF-X1	94	No EST		+	-	-	-	-	-	-	-	-
151260	512103		NF-X1	truncated protein	Full EST			XP_002910268.1	shuttle craft protein	Coprinopsis cinerea	56	0	1065	-	-
313765	612492		p53-like	1090	Full EST			XP_001830657.1	jkappa-recombination signal binding protein	Coprinopsis cinerea	75	0	1332	-	-
301759	478107		SGT1	841	Full EST			EMD41652.1	hypothetical protein CERSUDRAFT_90221	Ceriporiopsis subvermispora	58	0	940	-	-
302926	302926		TEA/ATTS	482	No EST			XP_001831751.2	hypothetical protein CC1G_08355	Coprinopsis cinerea	39	6e-58	211	-	-
325675	456860		TEA/ATTS	494	Full EST	687405		XP_001887770.1	predicted protein	Laccaria bicolor	80	0	799	-	-
299001	482572		TEA/ATTS	269	Partial EST			XP_001883698.1	predicted protein	Laccaria bicolor	54	1e-24	110	-	-
333124	594922		TEA/ATTS	502	No EST			XP_001879464.1	predicted protein	Laccaria bicolor	81	0	815	-	-
292246	656449		TEA/ATTS	469	Full EST			XP_001833298.1	hypothetical protein CC1G_04277	Coprinopsis cinerea	55	5e-145	434	-	-
297882	690614		YL1	477	Full EST			EGO19422.1	hypothetical protein SERLADRAFT_453395	Serpula lacrymans	50	4e-132	402	-	-
292029	292029		Zn2Cys6	647	Partial EST			XP_001831331.2	hypothetical protein CC1G_00878	Coprinopsis cinerea	67	0	759	-	-
303095	303095		Zn2Cys6	290	Partial EST			XP_001882867.1	predicted protein	Laccaria bicolor	90	4e-174	497	-	-
309166	309166		Zn2Cys6											-	-
310910	310910		Zn2Cys6	205	Full EST	m.c.		XP_001883992.1	predicted protein	Laccaria bicolor	39	8e-19	91.7	-	-
303137	444686		Zn2Cys6	366	Partial EST			XP_001882867.1	predicted protein	Laccaria bicolor	83	0	553	-	-
303218	483986		Zn2Cys6	358	No EST			XP_001891037.1	predicted protein	Laccaria bicolor	87	0	619	-	-
304051	484885		Zn2Cys6	73	Partial EST			ESK87335.1	transcription factor	Moniliophthora roreri	66	1e-21	89.7	-	-
331193	509072		Zn2Cys6	truncated protein	Full EST	690006		XP_001832306.2	hypothetical protein CC1G_07693	Coprinopsis cinerea	51	2e-54	196	-	-
299937	579366		Zn2Cys6	358	Partial EST			XP_001883992.1	predicted protein	Laccaria bicolor	80	0	539	-	-
311707	583431		Zn2Cys6	315	Partial EST		+	XP_001888958.1	predicted protein	Laccaria bicolor	75	4e-47	178	-	-
303137	594734		Zn2Cys6	366	Partial EST			XP_001882867.1	predicted protein	Laccaria bicolor	83	0	556	-	-
310368	595372		Zn2Cys6	909	Partial EST			ESK86577.1	hypothetical protein Moror_9779	Moniliophthora roreri	43	2e-174	535	-	-
310368	595386		Zn2Cys6	935	Partial EST			ESK86577.1	hypothetical protein Moror_9779	Moniliophthora roreri	43	0	568	-	-
314316	595621		Zn2Cys6	793	Partial EST			XP_001877594.1	predicted protein	Laccaria bicolor	64	0	556	-	-
334157	595757		Zn2Cys6	354	Partial EST			XP_001888960.1	WD40-containing domain protein	Laccaria bicolor	62	6e-41	164	-	-
313619	613245		Zn2Cys6	359	Partial EST			XP_001883903.1	predicted protein	Laccaria bicolor	86	0	601	-	-
304198	654916		Zn2Cys6	357	Partial EST			XP_001884065.1	predicted protein	Laccaria bicolor	95	0	644	-	-
301338	666247		Zn2Cys6	229	Full EST	681483		EKM83945.1	hypothetical protein AGABI1DRAFT_110551	Agaricus bisporus	79	1e-103	309	-	-
311402	685157		Zn2Cys6	724	Full EST			ESK89702.1	hypothetical protein Moror_16890	Moniliophthora roreri	32	8e-88	301	-	-
325071	696110		Zn2Cys6	273	Full EST			EGO21656.1	hypothetical protein SERLADRAFT_357497	Serpula lacrymans	61	9e-75	239	-	-
309226	704283		Zn2Cys6	656	Full EST			EKV45884.1	hypothetical protein AGABI2DRAFT_193809	Agaricus bisporus	70	0	926	-	-
296436	707179		Zn2Cys6	365	Full EST			EKM80783.1	hypothetical protein AGABI1DRAFT_98908	Agaricus bisporus	64	7e-150	439	-	-
293478	708777		Zn2Cys6	879	Full EST			XP_001833412.2	hypothetical protein CC1G_05112	Coprinopsis cinerea	44	0	564	-	-
TFs displaying similarities with characterized TFs lacking a DBD
293563	293563	LbSnf5		1841	Partial EST			BAM72038.1	Snf5	Coprinopsis cinerea	59	0	751	YES	YES
300797	700295	LbBri1		930	Full EST			XP_003038897.1	Bri1	Schizophyllum commune	40	2e-161	503	YES	YES
243538	571647	LbSql1		491	Full EST	m.c.		NP_596609.1	Ssn6	Schizosaccharomyces pombe	68	9e-175	532	YES	NO
299086	442607	LbXbp1		492	Full EST			NP_012165.1	Xbp1	Saccharomyces cerevisiae	50	8e-13	68.6	YES	NO
311495	311495	LbRum1		1836	Full EST	685259		AAG02418.1	Rum1	Ustilago maydis	39	0	845	YES	YES
168843	387518	LbWC1		977	Full EST			BAF56991.1	Photoreceptor A	Lentinula edodes	45	1e-151	541	YES	NO
323995	451323	LbMedA-1		571	Full EST			AAF91180.1	MedA	Aspergillus nidulans	53	6e-46	173	YES	NO
168394	483117	LbMedA-2		514	Partial EST			AAF91180.1	MedA	Aspergillus nidulans	51	2e-44	168	YES	NO
