# Supplementary material for: Regulatory networks underlying mycorrhizal development delineated by genome-wide expression profiling and functional analysis of the transcription factor repertoire of the plant symbiotic fungus Laccaria bicolor
Source: BMC Genomics. 2017 Sep 18;18:737. doi: 10.1186/s12864-017-4114-7 (PMC5604158; doi:10.1186/s12864-017-4114-7)
Supplement: Supplementary file 2 — Number of proteins within each TF family for 70 fungal genomes. Data used to generate Fig. 1. (XLSX 32 kb) [file 12864_2017_4114_MOESM2_ESM.xlsx]

## Sheet: Sheet1
Table S2.
IPR000818 TEA/ATTS	PF09271 p53-like	PF00010 HLH	PF00046 Homeobox	PF00096 Zinc finger	PF00170/ PF07716 bZIP1/ bZIP2	PF00172 Zinc cluster	PF00249 Myb	PF00250 Fork head	PF00319 SRF	PF00320 GATA	PF00447 HSF	PF00505 HMG-box	PF00649 Copper fist	PF00808/ PF02045 Histon fold	PF01381/ PF08523 HTH_3/MBF1	PF01422 NF-X1	PF02257 RFX	PF02292 APSES	PF02791 DDT	PF02891 MIZ	PF03343 SART-1	PF04054 Not1	PF04082 Fungal specific transcription factor	PF05764 YL1	PF05920 Coprinus mating	PF06839 GRF	PF07093 SGT1	Name	Division	Lifestyle	Total number of genes
1	4	20	9	137	20	343	14	4	6	8	3	9	3	9	1	4	1	5	1	2	1	1	160	1	0	2	1	Acephala macrosclerotiorum EW76-UTF0540 v1.0	Ascomycete	ECM	21024
1	2	11	13	107	19	128	14	5	2	7	3	7	2	7	2	5	1	4	1	2	1	1	56	1	0	0	1	Cenococcum geophilum 1.58 v2.0	Ascomycete	ECM	14748
1	1	8	5	56	13	70	20	4	3	7	3	6	2	7	1	1	1	4	1	2	1	1	49	1	0	0	1	Choiromyces venosus 120613-1 v1.0	Ascomycete	ECM	17986
1	1	9	4	69	12	75	18	4	2	9	3	6	2	8	1	3	1	3	1	2	2	1	51	1	0	1	0	Morchella conica CCBAS932 v1	Ascomycete	ECM	11600
1	1	9	5	51	12	45	14	4	2	7	3	10	1	7	1	4	1	3	1	2	1	1	33	1	0	0	1	Terfezia boudieri S1 v1.0	Ascomycete	ECM	12114
1	1	8	4	41	11	56	16	4	2	8	3	8	2	7	1	2	1	4	1	2	1	1	41	1	0	0	1	Tuber melanosporum	Ascomycete	ECM	7496
1	1	9	5	104	12	76	18	4	2	7	3	8	2	7	1	4	1	3	1	2	1	1	45	1	0	1	1	Wilcoxina mikolae CBS 423.85 v1.0	Ascomycete	ECM	13093
1	5	16	8	139	17	329	17	4	6	11	3	8	2	9	1	3	1	5	1	2	1	1	147	1	0	3	1	Meliniomyces bicolor E v2.0	Ascomycete	ECM / Ericoid	18619
1	5	20	11	145	18	554	18	4	4	8	3	8	3	7	1	3	1	5	1	2	1	1	243	1	0	2	1	Meliniomyces variabilis F v1.0	Ascomycete	Ericoid	20389
1	4	15	7	94	26	469	17	3	5	8	3	7	3	7	1	3	1	5	1	2	1	1	303	1	0	2	1	Oidiodendron maius Zn v1.0	Ascomycete	Ericoid	16703
1	3	19	8	116	15	258	19	4	3	9	3	8	3	8	1	1	1	5	1	2	1	1	119	1	0	2	1	Rhizoscyphus ericae UAMH 7357 v1.0	Ascomycete	Ericoid	16784
0	2	11	6	51	10	106	17	4	2	4	2	11	0	8	1	2	0	3	1	3	1	1	66	1	0	1	1	Chaetomium globosum v1.0	Ascomycete	Endophyte	11124
1	3	10	5	50	11	166	11	3	2	5	3	7	2	6	1	1	1	4	0	2	1	1	100	1	0	1	1	Cryphonectria parasitica EP155 v2.0	Ascomycete	Pathogen	11609
0	3	9	7	54	17	108	15	4	2	9	3	10	2	7	1	2	1	3	0	2	1	1	65	1	0	2	1	Magnaporthe grisea v1.0	Ascomycete	Pathogen	11054
1	0	12	12	124	11	478	12	4	2	8	3	6	3	6	1	1	1	4	0	1	1	1	338	0	0	1	1	Nectria haematococca v2.0	Ascomycete	Pathogen	15707
0	2	12	10	47	10	81	12	4	2	5	2	6	1	6	2	0	1	2	0	2	1	1	68	1	0	0	1	Stagonospora nodorum SN15 v2.0	Ascomycete	Pathogen	12380
1	2	13	7	62	14	305	17	4	2	7	3	7	2	6	1	1	1	4	1	2	1	1	172	1	0	0	1	Aspergillus nidulans	Ascomycete	Leaf decayer	10680
1	0	7	3	49	5	85	12	3	2	9	4	5	2	6	1	1	1	4	0	2	1	1	48	0	0	0	0	Pichia stipitis v2.0	Ascomycete	Saprotroph	5841
1	0	9	5	67	11	192	14	4	2	5	3	7	2	6	1	1	1	4	0	2	1	1	113	0	0	1	1	Trichoderma reesei v2.0	Ascomycete	Saprotroph	9129
3	2	14	8	80	10	58	15	5	2	10	10	18	2	6	3	1	1	2	1	1	1	1	31	1	1	1	1	Amanita muscaria Koide v1.0	Basidiomycete	ECM	18153
2	2	12	14	73	10	59	13	6	2	8	6	20	2	9	1	1	1	2	0	1	1	1	29	1	2	0	1	Boletus_edulis_v1	Basidiomycete	ECM	16933
4	2	11	8	71	10	61	13	4	5	13	9	17	2	7	1	4	1	2	1	1	1	1	35	1	1	2	1	Cortinarius glaucopus AT 2004 276 v2.0	Basidiomycete	ECM	20377
6	2	12	9	58	10	66	12	4	2	9	6	13	3	8	1	1	1	2	1	1	2	1	46	1	1	0	1	Hebeloma cylindrosporum h7 v2.0	Basidiomycete	ECM	15382
5	3	14	11	66	11	79	14	5	4	12	5	19	2	8	1	1	1	2	1	1	1	1	46	1	1	2	1	Laccaria amethystina LaAM-08-1 v2.0	Basidiomycete	ECM	17553
6	2	20	10	63	14	73	14	5	3	12	4	16	2	7	1	2	1	2	1	1	1	1	50	1	1	2	1	Laccaria bicolor v2.0	Basidiomycete	ECM	23132
2	2	11	9	64	9	53	13	5	2	9	4	16	2	8	1	1	1	2	1	1	1	1	30	1	1	3	1	Paxillus adelphus Ve08.2h10 v2.0	Basidiomycete	ECM	18999
2	2	11	11	61	9	60	13	5	2	9	4	16	2	8	2	1	1	2	1	1	1	1	33	1	2	3	1	Paxillus ammoniavirescens Pou09.2 v1.0	Basidiomycete	ECM	13473
2	2	10	10	74	8	60	12	5	2	9	4	15	2	9	1	1	1	3	1	1	1	1	38	1	2	1	1	Paxillus involutus ATCC 200175 v1.0	Basidiomycete	ECM	17968
2	2	10	12	58	10	74	13	6	3	10	4	15	2	8	1	2	1	2	0	1	2	1	49	1	2	1	1	Piloderma croceum F 1598 v1.0	Basidiomycete	ECM	21583
2	2	12	10	66	10	54	10	5	2	12	5	13	2	8	1	1	1	2	1	1	1	1	29	1	0	1	1	Pisolithus microcarpus 441 v1.0	Basidiomycete	ECM	21064
2	2	14	10	65	8	54	14	5	2	11	8	16	2	7	1	2	1	4	1	1	1	1	28	2	2	3	1	Pisolithus tinctorius Marx 270	Basidiomycete	ECM	22701
2	2	12	15	55	10	51	13	6	2	10	4	16	2	7	1	1	1	2	1	1	2	2	35	1	1	2	1	Rhizopogon salebrosus TDB-379 v1.0	Basidiomycete	ECM	18900
3	2	12	13	55	9	53	14	6	2	19	4	16	2	9	1	1	1	2	0	1	1	1	31	1	1	3	1	Rhizopogon vinicolor AM-OR11-026 v1.0	Basidiomycete	ECM	14469
1	2	12	9	82	9	49	13	5	2	12	6	16	2	8	2	1	1	2	0	1	2	3	30	1	1	2	1	Scleroderma_citrinum_Foug_A_v1	Basidiomycete	ECM	21012
2	2	13	13	76	10	57	14	5	2	10	7	17	2	8	1	1	1	2	1	1	1	1	34	1	1	2	1	Suillus luteus UH-Slu-Lm8-n1 v1.0	Basidiomycete	ECM	18316
3	3	12	15	49	9	73	15	5	5	10	4	16	2	7	2	2	1	2	1	1	1	1	41	1	3	2	1	Tricholoma Matsutake 945 V3	Basidiomycete	ECM	22885
2	2	10	11	71	8	58	12	5	2	12	4	16	2	7	1	1	1	2	1	1	1	2	27	1	3	1	1	Xerocomus badius 84.06 v1.0	Basidiomycete	ECM	14938
1	4	11	11	75	8	118	15	4	2	14	5	12	2	8	1	1	1	2	0	1	1	1	75	1	0	2	1	Ceratobasidium sp. (anastomosis group I, AG-I) v1.0	Basidiomycete	Orchid	18060
0	2	10	10	77	10	53	9	8	2	10	4	18	3	8	1	1	1	2	0	3	3	2	40	0	0	2	1	Sebacina vermifera MAFF 305830 v1.0	Basidiomycete	Orchid	15312
0	2	10	9	71	8	41	9	11	2	10	20	11	2	7	1	2	1	2	0	1	3	1	39	1	0	1	1	Tulasnella calospora AL13/4D v1.0	Basidiomycete	Orchid	19659
1	2	11	11	77	7	36	9	7	2	9	4	11	1	7	1	0	1	3	0	1	1	1	32	0	0	1	1	Piriformospora indica DSM 11827	Basidiomycete	Endophyte	11767
1	0	7	2	79	4	34	10	3	3	6	6	8	1	5	1	2	0	1	0	2	1	1	13	0	0	0	1	Melampsora laricis-populina v1.0	Basidiomycete	Pathogen	16694
1	4	8	9	66	12	29	7	2	2	8	6	11	1	8	1	1	1	3	0	4	2	1	16	0	0	1	1	Puccinia graminis f. sp. tritici v2.0	Basidiomycete	Pathogen	15979
0	2	8	4	28	10	53	11	4	2	9	5	6	1	4	1	1	1	2	1	0	1	1	35	1	0	2	1	Tremella mesenterica Fries v1.0	Basidiomycete	Pathogen	8313
1	3	12	6	28	6	83	12	5	2	10	4	8	0	8	0	0	1	2	1	1	1	1	33	1	0	1	1	Ustilago maydis	Basidiomycete	Pathogen	6522
0	2	9	12	81	7	150	14	5	2	9	6	13	2	7	1	1	1	2	1	1	1	1	80	1	0	2	1	Botryobasidium botryosum v1.0	Basidiomycete	Brown rot	16526
2	2	10	10	59	9	64	12	6	2	10	4	14	2	8	0	1	1	2	0	1	1	1	40	1	1	2	1	Coniophora puteana v1.0	Basidiomycete	Brown rot	13761
1	2	10	7	33	12	48	12	2	2	14	5	10	2	7	1	0	1	2	1	1	1	1	30	1	0	2	1	Dacryopinax sp. DJM 731 SSP1 v1.0	Basidiomycete	Brown rot	10242
2	2	11	10	48	9	55	13	5	3	10	5	14	2	7	2	1	1	2	1	1	1	1	53	1	1	2	1	Gloeophyllum trabeum v1.0	Basidiomycete	Brown rot	11846
3	2	11	10	54	10	52	14	5	2	9	4	16	2	8	2	1	1	2	1	1	1	1	32	2	1	1	1	Hydnomerulius pinastri v2.0	Basidiomycete	Brown rot	13270
2	2	12	11	80	9	70	14	5	3	10	4	17	3	7	2	1	1	2	1	1	1	1	42	1	1	2	1	Jaapia argillacea v1.0	Basidiomycete	Brown rot	16419
4	3	11	15	55	10	88	12	5	2	10	4	27	2	9	2	1	1	2	1	1	1	1	56	1	2	2	1	Plicaturopsis crispa v1.0	Basidiomycete	Brown rot	13626
2	2	10	7	36	9	40	12	5	2	10	3	14	2	6	1	1	1	2	1	1	1	1	33	0	1	2	1	Serpula lacrymans S7.3 v2.0	Basidiomycete	Brown rot	14495
2	2	13	13	121	11	104	11	9	3	9	6	13	1	8	1	1	1	3	0	1	1	2	41	1	0	2	1	Auricularia subglabra v2.0	Basidiomycete	White rot	25459
3	2	12	9	54	9	82	11	5	1	9	4	24	1	7	3	1	1	3	1	1	1	1	49	1	0	2	1	Fomitiporia mediterranea v1.0	Basidiomycete	White rot	11333
2	2	16	11	67	8	61	14	9	2	9	4	16	4	8	2	1	1	3	1	1	1	1	39	0	0	2	1	Fomitopsis pinicola FP-58527 SS1 v3.0	Basidiomycete	White rot	13885
5	2	11	8	60	10	63	13	6	6	12	16	20	2	7	2	1	1	2	1	1	1	1	41	1	1	1	1	Galerina marginata v1.0	Basidiomycete	White rot	21461
2	3	12	8	89	7	58	12	5	2	9	4	19	2	8	2	5	1	3	1	1	1	1	43	1	0	0	1	Heterobasidion annosum v2.0	Basidiomycete	White rot	13405
5	2	11	10	75	10	66	15	8	3	11	4	23	2	7	2	1	1	2	1	1	1	1	44	1	1	2	1	Hypholoma sublateritium v1.0	Basidiomycete	White rot	17911
3	2	11	9	52	11	86	14	5	2	9	4	17	3	8	2	1	1	2	0	1	1	1	59	0	0	2	1	Phanerochaete chrysosporium RP-78 v2.2	Basidiomycete	White rot	13602
4	3	11	10	57	10	53	15	5	2	9	6	17	2	7	2	2	1	3	1	1	1	1	37	1	2	1	1	Pleurotus ostreatus PC15 v2.0	Basidiomycete	White rot	12330
1	2	11	8	66	11	55	12	5	5	12	4	13	1	8	2	1	1	2	1	1	1	1	36	0	1	2	1	Punctularia strigosozonata v1.0	Basidiomycete	White rot	11538
4	2	13	11	100	12	88	11	8	4	12	4	35	3	6	1	2	1	3	1	1	1	1	60	1	5	2	1	Schizophyllum commune H4-8 v3.0	Basidiomycete	White rot	16319
0	3	12	11	129	10	84	14	15	2	11	5	27	2	8	3	1	1	3	1	1	1	1	61	1	0	3	1	Sphaerobolus stellatus v1.0	Basidiomycete	White rot	35274
3	2	11	9	60	9	84	12	6	2	9	6	28	1	7	2	1	1	2	1	1	1	1	43	1	0	3	1	Trametes versicolor v1.0	Basidiomycete	White rot	14296
2	1	9	7	37	10	50	13	4	2	11	6	12	1	7	1	1	1	2	1	1	1	1	33	1	1	0	1	Agaricus bisporus var bisporus (H97) v2.0	Basidiomycete	Leaf decayer	10438
2	2	11	7	39	10	50	12	5	2	11	10	12	1	5	1	1	1	2	1	1	1	1	36	1	2	2	1	Agaricus bisporus var. burnettii JB137-S8	Basidiomycete	Leaf decayer	11289
2	3	10	9	43	8	51	11	5	4	11	4	16	2	7	1	1	1	2	1	1	1	1	33	1	0	1	1	Amanita thiersii Skay4041 v1.0	Basidiomycete	Leaf decayer	10354
5	2	10	10	60	10	42	13	5	1	11	3	26	2	7	3	1	1	2	1	1	1	1	39	1	3	1	1	Coprinopsis cinerea	Basidiomycete	Leaf decayer	13393
5	2	15	9	101	19	108	22	8	3	22	5	28	3	8	1	2	1	4	1	1	1	1	83	1	1	1	1	Gymnopus luxurians v1.0	Basidiomycete	Leaf decayer	22057
0	6	11	9	91	17	20	51	5	2	24	6	131	1	11	1	14	0	4	0	2	1	1	14	2	0	4	2	Rhizophagus irregularis DAOM 181602 v1.0	Glomeromycetes	Endomycorrhiza	30282
