# Supplementary material for: Regulatory networks underlying mycorrhizal development delineated by genome-wide expression profiling and functional analysis of the transcription factor repertoire of the plant symbiotic fungus Laccaria bicolor
Source: BMC Genomics. 2017 Sep 18;18:737. doi: 10.1186/s12864-017-4114-7 (PMC5604158; doi:10.1186/s12864-017-4114-7)
Supplement: Supplementary file 3 — Gene expression of L. bicolor TF-encoding genes that are significantly regulated during ECM development with Populus trichocarpa at 2, 4, 6 and/or 12 weeks. Data used to generate Fig. 2b. (XLSX 26 kb) [file 12864_2017_4114_MOESM3_ESM.xlsx]

## Sheet: Sheet1
Table S3.
Protein ID v1	Protein ID v2	Cluster number	TF family	IPR annotations	mean FLM	mean 2w ECM	mean 4w ECM	mean 6w ECM	mean 12w ECM	2w<BH0.05>2.5fold	4w<BH0.05>2.5fold	6w<BH0.05>2.5fold	12w<BH0.05>2.5 fold	Fold change 2w	Fold change 4w	Fold change 6w	Fold change 12w
296675	296675	Cluster I	Myb	Myb, DNA-binding ; SANT, DNA-binding ; Homeodomain-like	829.231	1221.69	2020.06	2237.47	6339.79				up	1.47328	2.43606	2.69824	7.6454
165046	443509	Cluster I	C2H2	Zinc finger, C2H2-type ; Zinc finger, C2H2-like	395.678	1	826.88	173.106	1295.03	down			up	0.00252731	2.08978	0.437492	3.2729
176793	660430	Cluster I	Histon fold	Transcription factor CBF/NF-Y/archaeal histone ; Histone-fold	7369.04	14165.6	11981.2	8329.38	19633.2				up	1.92232	1.62588	1.13032	2.6643
150048	607061	Cluster II	HSF	Heat shock factor (HSF)-type, DNA-binding	1	930.365	519.135	762.077	743.678	up			up	930.365	519.135	762.077	743.678
321741	467042	Cluster II	C2H2	Zinc finger, C2H2-type	5.821	508.78	979.005	2146.06	356.979				up	87.4042	168.185	368.676	61.3261
324602	487565	Cluster II	C2H2	Zinc finger, C2H2-type ; Zinc finger, C2H2-like	99.3887	2645.19	3191.77	2012.22	4133.39	up				26.6146	32.1141	20.246	41.5881
302141	302141	Cluster II	SRF	Transcription factor, MADS-box	42.334	786.817	601.663	734.101	1530.12				up	18.5859	14.2123	17.3407	36.144
292029	292029	Cluster II	Zinc cluster	Fungal transcriptional regulatory protein, N-terminal	975.774	6539.13	15289.3	25988.9	29902.6	up			up	6.70147	15.6689	26.6341	30.6449
395214	395214	Cluster II	bZIP2	Basic leucine zipper ; Basic-leucine zipper (bZIP) transcription factor	168.385	641.51	9195.54	10106.9	4994.54				up	3.80977	54.6101	60.0226	29.6613
308094	617721	Cluster II	C2H2	Zinc finger, C2H2-type ; Zinc finger, C2H2-like	174.82	4190.32	940.176	1757.53	3645.31	up			up	23.9694	5.37796	10.0534	20.8518
393526	393526	Cluster II	Zinc cluster and Fungal specific	Fungal transcriptional regulatory protein, N-terminal ; Fungal specific transcription factor	246.502	872.601	2583.6	3156.32	4395.11				up	3.53994	10.4811	12.8045	17.8299
304051	484885	Cluster II	Zinc cluster	Fungal transcriptional regulatory protein, N-terminal	243.502	9175.3	1860.99	962.498	3042.13	up			up	37.6805	7.64259	3.95273	12.4932
294581	294581	Cluster II	HLH	Basic helix-loop-helix dimerisation region bHLH ; Helix-loop-helix DNA-binding	483.936	4770.93	3272.96	2764.45	5472.94	up			up	9.8586	6.7632	5.71243	11.3092
298274	298274	Cluster II	TEA/ATTS	TEA/ATTS	87.0733	311.447	2111.68	5661.63	982.374				up	3.57683	24.2518	65.0214	11.2821
334157	595757	Cluster II	Zinc cluster	Fungal transcriptional regulatory protein, N-terminal	54.756	615.291	645.556	447.556	595.344				up	11.237	11.7897	8.17365	10.8727
299955	579118	Cluster II	C2H2	Zinc finger, C2H2-type ; Zinc finger, C2H2-like	94.536	337.213	323.606	971.566	939.246				up	3.56703	3.4231	10.2772	9.9353
313796	313796	Cluster II	Zinc cluster and Fungal specific	Fungal transcriptional regulatory protein, N-terminal ; Fungal specific transcription factor	1228.53	5898.1	5303.38	4595.52	10828.7	up			up	4.80092	4.31684	3.74065	8.8144
324166	324166	Cluster II	Homeobox	Homeobox ; Homeodomain-like	477.157	1415.31	1328.35	5168.47	4093.8				up	2.96613	2.78389	10.8318	8.5796
305344	694069	Cluster II	Myb	Myb, DNA-binding ; SANT, DNA-binding ; Homeodomain-like	752.758	5327.39	2509.22	5307.94	6421.48	up			up	7.07716	3.33337	7.05132	8.5306
328297	328297	Cluster II	HLH	Basic helix-loop-helix dimerisation region bHLH ; Helix-loop-helix DNA-binding	502.464	3706.29	2040.72	5076.78	4214.21	up			up	7.37624	4.06143	10.1038	8.3871
312031	383085	Cluster II	Zinc cluster and Fungal specific	Fungal transcriptional regulatory protein, N-terminal ; Fungal specific transcription factor	378.628	2756.71	2018.18	2837.42	2907.54	up			up	7.28078	5.33024	7.49395	7.6791
307141	307141	Cluster II	Zinc cluster and Fungal specific	Fungal transcriptional regulatory protein, N-terminal ; Fungal specific transcription factor	391.796	1211.95	2054.06	3313.93	2741.2				up	3.09332	5.24267	8.45832	6.9965
308583	308583	Cluster II	C2H2 and Zinc cluster	Zinc finger, C2H2-type ; Fungal transcriptional regulatory protein, N-terminal ; Zinc finger, C2H2-like	424.579	2149.03	2144.74	2665.8	2757.68	up			up	5.06156	5.05146	6.27868	6.4951
298451	608663	Cluster II	C2H2	Zinc finger, C2H2-type; Thioredoxin-like fold	349.587	1166.85	1624.4	1431.41	1939.53				up	3.3378	4.64664	4.09457	5.5481
296436	707179	Cluster II	Zinc cluster	Fungal transcriptional regulatory protein, N-terminal	7613.73	23719.6	19079.4	11588	25055.5	up			up	3.11537	2.50592	1.52199	3.2908
334368	445505	Cluster III	C2H2	Zinc finger, C2H2-type ; Zinc finger, C2H2-like	224.092	546.229	183.679	38.856	745.205			down		2.43752	0.819661	0.173393	3.3254
301157	301157	Cluster III	Zinc cluster and Fungal specific	Fungal transcriptional regulatory protein, N-terminal	2408.28	1598.01	443.192	485.699	4442.79		down	down		0.663548	0.184028	0.201679	1.8448
313811	313811	Cluster III	Zinc cluster	Cell division/GTP binding protein ; Fungal transcriptional regulatory protein, N-terminal ; Aflatoxin biosynthesis regulatory protein	2939.87	674.898	463.295	1106.29	2135.12		down			0.229567	0.15759	0.376307	0.7263
296434	670084	Cluster III	C2H2 and Zinc cluster	Zinc finger, C2H2-type ; Zinc finger, C2H2-like	1210.75	7.4095	421.978	319.098	845.44	down		down		0.00611975	0.348525	0.263553	0.6983
296988	668161	Cluster IV	Zinc cluster	Fungal transcriptional regulatory protein, N-terminal	4249.63	582.993	14165	14339.7	3488.74	down				0.137187	3.33323	3.37434	0.821
295582	487295	Cluster IV	C2H2	Zinc finger, C2H2-type ; Zinc finger, C2H2-like	1934.81	1945.61	2794.42	4429.63	1				down	1.00558	1.44429	2.28944	0.0005
305984	480375	Cluster IV	C2H2	Zinc finger, C2H2-type ; Zinc finger, C2H2-like ; Hemocyanin, copper-containing	3096.73	1017.18	2444.81	3594.2	438.948				down	0.328468	0.789481	1.16065	0.1417
299001	482572	Cluster IV	TEA/ATTS	TEA/ATTS	1889.62	489.461	1119.04	2056.78	1				down	0.259026	0.592202	1.08846	0.0005
311992	441703	Cluster IV	HSF	Homeobox ; Homeodomain-like	6453.99	1518.45	9970.86	2191.02	1130.77	down		down	down	0.235274	1.54491	0.339482	0.1752
311840	685688	Cluster IV	Zinc cluster and Fungal specific	Fungal transcriptional regulatory protein, N-terminal ; Fungal specific transcription factor	3170.11	626.115	4842.42	1608.62	1				down	0.197506	1.52753	0.507435	0.0003
292149	654679	Cluster IV	Zinc cluster and Fungal specific	Fungal transcriptional regulatory protein, N-terminal ; Fungal specific transcription factor	11522.9	4325.18	14832.5	10610.4	1503.69				down	0.375354	1.28721	0.920808	0.1305
297118	585149	Cluster IV	Zinc cluster and Fungal specific	Fungal transcriptional regulatory protein, N-terminal ; Fungal specific transcription factor	5985.04	4.07675	7550.38	3401.07	1	down			down	0.000681157	1.26154	0.568262	0.0002
309166	309166	Cluster IV	Zinc cluster	TEA/ATTS	10162.7	1473.93	12013.6	6594.99	1483.38	down			down	0.145033	1.18213	0.648941	0.146
318097	682475	Cluster IV	Zinc cluster and Fungal specific	Fungal transcriptional regulatory protein, N-terminal ; Fungal specific transcription factor ; ATPase, F1/V1/A1 complex, alpha/beta subunit, nucleotide-binding	6947.25	1639.47	8101.21	4503.16	746.91				down	0.235988	1.1661	0.648193	0.1075
325489	573284	Cluster IV	Fungal specific	Fungal specific transcription factor	890.894	244.581	1032.53	31.3122	15.6077			down	down	0.274534	1.15898	0.035147	0.0175
305537	607166	Cluster IV	Zinc cluster and Fungal specific	Fungal transcriptional regulatory protein, N-terminal ; Fungal specific transcription factor	2506.21	162.354	2823.72	720.999	173.446	down		down		0.0647807	1.12669	0.287685	0.0692
150186	522619	Cluster IV	SRF	SART-1 protein	14225.5	887.986	15009.2	2172.81	780.69	down		down	down	0.0624222	1.05509	0.15274	0.0549
293478	708777	Cluster IV	Zinc cluster	Fungal transcriptional regulatory protein, N-terminal	9333.55	2600.78	9501.81	4356.76	5075.37	down				0.278649	1.01803	0.466784	0.5438
293210	652780	Cluster IV	bZIP2	Basic leucine zipper ; Basic-leucine zipper (bZIP) transcription factor ; Eukaryotic transcription factor, Skn-1-like, DNA-binding	5599.07	822.008	5609.95	1387.74	1162.08	down		down		0.146811	1.00194	0.247851	0.2075
307744	307744	Cluster IV	Myb	Myb, DNA-binding ; SANT, DNA-binding ; Homeodomain-like	2395.49	436.167	2327.53	752.587	365.758			down	down	0.182078	0.971629	0.314168	0.1527
292733	685209	Cluster IV	GATA	Zinc finger, GATA-type	9232.86	1544.64	8921.64	2780.66	3363.96	down		down		0.167298	0.966292	0.30117	0.3643
307634	706259	Cluster IV	C2H2	Zinc finger, C2H2-type ; Zinc finger, C2H2-like	10115.8	1879.3	9229.54	6211.09	660.658	down			down	0.185779	0.912391	0.614001	0.0653
313784	636734	Cluster IV	C2H2	Zinc finger, C2H2-type ; Zinc finger, C2H2-like	9147.74	4616.4	8336.71	5983.58	1275.57				down	0.504649	0.911341	0.654105	0.1394
311603	481451	Cluster IV	Myb	Myb, DNA-binding ; SANT, DNA-binding ; Inorganic pyrophosphatase ; Homeodomain-like	2575.96	1027.15	2328.75	892.274	1513.37			down		0.398747	0.904033	0.346385	0.5875
296536	621250	Cluster IV	C2H2	Zinc finger, C2H2-type ; Zinc finger, C2H2-like	11852.7	175.648	10637.9	8003.5	379.521				down	0.0148192	0.897507	0.675248	0.032
301763	699998	Cluster IV	C2H2	Zinc finger, C2H2-type	19615.8	1526.01	17449.9	8292.77	1994.46	down			down	0.0777952	0.889586	0.42276	0.1017
309690	309690	Cluster IV	Fungal specific	Fungal specific transcription factor	5070.13	264.521	4313.24	1771.69	264.031			down	down	0.0521723	0.850716	0.349437	0.0521
305811	683624	Cluster IV	Zinc cluster and Fungal specific	Fungal transcriptional regulatory protein, N-terminal ; Fungal specific transcription factor	675.234	14.271	571.523	264.646	1	down			down	0.0211349	0.846407	0.391932	0.0015
147701	699455	Cluster IV	HSF	Heat shock factor (HSF)-type, DNA-binding	2943.17	659.862	2455.37	1238.18	173.518				down	0.224202	0.834263	0.420696	0.059
382511	685157	Cluster IV	Zinc cluster	Fungal transcriptional regulatory protein, N-terminal	3202.18	1095.45	2609.65	1780.61	33.9205				down	0.342095	0.814961	0.556061	0.0106
292536	657699	Cluster IV	Homeobox	Homeobox ; Helix-turn-helix motif, lambda-like repressor ; Homeodomain-like	11465.3	1233.31	9343.65	2304.22	1774.89	down		down	down	0.107569	0.814954	0.200974	0.1548
324193	451082	Cluster IV	C2H2	Zinc finger, C2H2-type	11872.9	2680.28	9506.45	5896.41	3032.85	down				0.225747	0.800685	0.496628	0.2554
307309	307309	Cluster IV	Fungal specific	Fungal specific transcription factor ; Fungal transcriptional regulatory protein, N-terminal	1503.38	129.021	1175.41	66.825	317.536			down		0.0858206	0.781846	0.0444499	0.2112
294648	625677	Cluster IV	HLH	Basic helix-loop-helix dimerisation region bHLH ; Helix-loop-helix DNA-binding	15698.6	1678.68	11872.8	2821.64	1694.87	down		down	down	0.106932	0.756293	0.179738	0.108
292128	634738	Cluster IV	Fungal specific	Fungal specific transcription factor	6860.69	1527.19	5168.56	2168.98	1686.84	down		down		0.2226	0.753358	0.316146	0.2459
304339	583411	Cluster IV	HLH	Endonuclease/exonuclease/phosphatase ; Zinc finger, GRF-type ; Exodeoxyribonuclease III xth	857.4	177.906	706.229	258.393	91.762			down	down	0.207495	0.823686	0.301368	0.107
297737	690446	Cluster IV	C2H2	Zinc finger, C2H2-type ; Zinc finger, C2H2-like	2650.88	1898.38	1960.04	1249.81	112.106				down	0.716129	0.73939	0.47147	0.0423
304495	304495	Cluster IV	Fungal specific	Fork head transcription factor ; HMG-I and HMG-Y, DNA-binding	875.462	1	633.829	310.995	56.3028	down				0.00114225	0.723994	0.355235	0.0643
311799	481652	Cluster IV	RFX	LAG1, DNA binding ; Regulator of chromosome condensation, RCC1 ; Beta-trefoil ; p53-like transcription factor, DNA-binding	28417.9	11505.4	20571.6	13559.9	3460.67				down	0.404863	0.723895	0.477161	0.1218
300743	625521	Cluster IV	Zinc cluster and Fungal specific	Fungal transcriptional regulatory protein, N-terminal ; Fungal specific transcription factor	12108.9	1685.19	8754.99	5133.89	21.7628	down			down	0.13917	0.723023	0.423978	0.0018
296378	707132	Cluster IV	bZIP1	bZIP transcription factor, bZIP-1 ; Basic-leucine zipper (bZIP) transcription factor ; ATPase, F1/V1/A1 complex, alpha/beta subunit, nucleotide-binding	22369.7	2960.06	16154.9	8774.7	7385.6	down		down		0.132325	0.722179	0.392259	0.3302
313619	613245	Cluster IV	Zinc cluster	Fungal transcriptional regulatory protein, N-terminal	9326.22	1808.32	6637.51	2808.87	652.113	down		down	down	0.193897	0.711704	0.301179	0.0699
190760	190760	Cluster IV	Myb	Heat shock factor (HSF)-type, DNA-binding	8596.8	849.137	5993.26	1168.4	521.724	down		down	down	0.0987736	0.69715	0.135911	0.0607
298964	482609	Cluster IV	HMG	High mobility group box, HMG1/HMG2 ; High mobility group box, HMG	18534.3	4701.06	12630	3521.59	1024.45	down		down	down	0.253642	0.681443	0.190004	0.0553
313765	612492	Cluster IV	p53	Zinc finger, NF-X1-type	5450.22	1	3703.09	49.455	1	down		down	down	0.000183479	0.679439	0.00907395	0.0002
299606	299606	Cluster IV	GRF	Zinc finger, GATA-type	2846.58	646.913	1905.26	1131.03	260.411				down	0.227259	0.669314	0.39733	0.0915
320903	622992	Cluster IV	HLH	Basic helix-loop-helix dimerisation region bHLH ; Helix-loop-helix DNA-binding	22560.1	1888.3	15060.4	6381.53	1757.66	down		down	down	0.0837008	0.667569	0.282868	0.0779
227966	667316	Cluster IV	GATA	Fungal specific transcription factor	9827.16	1643.8	6550.83	5025.15	354.863	down			down	0.167271	0.666604	0.511353	0.0361
169971	458057	Cluster IV	HMG	Basic helix-loop-helix dimerisation region bHLH ; Helix-loop-helix DNA-binding	41538.7	3474	27579.7	5751.35	2610.22	down		down	down	0.0836329	0.663951	0.138458	0.0628
301873	705977	Cluster IV	C2H2	Zinc finger, C2H2-type ; Zinc finger, C2H2-like	2681.04	646.305	1745.95	1906.6	33.2107				down	0.241065	0.65122	0.71114	0.0124
293988	293988	Cluster IV	Homeobox	High mobility group box, HMG1/HMG2 ; High mobility group box, HMG	20056.4	2348.33	11784	4166.25	1631.03	down		down	down	0.117087	0.587546	0.207727	0.0813
231949	231949	Cluster IV	Myb	Myb, DNA-binding ; Zinc finger, ZZ-type ; SWIRM ; SANT, DNA-binding ; Homeodomain-like	2567.93	180.945	1410.31	747.035	514.245			down		0.0704634	0.549201	0.290909	0.2003
297245	686238	Cluster IV	SART1	DNA-binding RFX	1345.31	25.547	735.922	186.302	1	down		down	down	0.0189897	0.547029	0.138483	0.0007
318333	568492	Cluster IV	HMG	High mobility group box, HMG1/HMG2 ; High mobility group box, HMG	8554.46	6356.3	4645.03	2874	1301.6			down		0.743039	0.542995	0.335966	0.1522
300968	622520	Cluster IV	p53	LAG1, DNA binding ; Beta-trefoil ; p53-like transcription factor, DNA-binding ; Immunoglobulin E-set	8166.39	42.0787	4393.51	595.304	1	down		down	down	0.00515268	0.538	0.0728969	0.0001
327972	648888	Cluster IV	HMG	High mobility group box, HMG1/HMG2 ; High mobility group box, HMG	34125.5	884.223	17927.5	3974.63	157.017	down		down	down	0.0259109	0.52534	0.116471	0.0046
301089	301089	Cluster IV	Myb	Myb, DNA-binding ; SWIRM ; SANT, DNA-binding ; Homeodomain-like	6968.81	753.721	3592.46	448.902	930.141			down	down	0.108156	0.515506	0.0644159	0.1335
150553	379257	Cluster IV	C2H2	Zinc finger, C2H2-type ; Zinc finger, C2H2-like	18763.8	558.309	9488.6	2303	2259.84	down		down	down	0.0297545	0.505686	0.122736	0.1204
300881	622364	Cluster IV	Copper fist	Zinc finger, C2H2-type ; Fungal transcriptional regulatory protein, N-terminal ; Zinc finger, C2H2-like	8008.77	1037.82	3948.95	1614.29	1342.4	down		down	down	0.129586	0.493079	0.201565	0.1676
307210	709867	Cluster IV	C2H2	Zinc finger, C2H2-type ; Zinc finger, C2H2-like	1097.48	133.342	534.634	71.8208	114.055	down		down		0.121498	0.487148	0.0654416	0.1039
312467	640940	Cluster IV	HMG	High mobility group box, HMG1/HMG2 ; High mobility group box, HMG	8447.29	346.019	4111.15	1340.53	241.792	down		down	down	0.0409621	0.486683	0.158694	0.0286
313869	476130	Cluster IV	bZIP	Basic leucine zipper ; Basic-leucine zipper (bZIP) transcription factor	31923.1	1638.06	15453	7838.98	1125.94	down		down	down	0.0513126	0.484069	0.245558	0.0353
309167	483007	Cluster V	Zinc cluster	Fungal transcriptional regulatory protein, N-terminal	14186.2	3129.64	2760.7	4188.78	2740.21	down	down	down	down	0.220612	0.194605	0.295272	0.1932
294333	658142	Cluster V	HMG	High mobility group box, HMG1/HMG2 ; ATPase, F1/V1/A1 complex, alpha/beta subunit, nucleotide-binding ; High mobility group box, HMG	5285.01	692.518	450.375	432.104	1010.77		down	down	down	0.131034	0.0852174	0.0817604	0.1913
294677	444635	Cluster V	C2H2	Zinc finger, C2H2-type ; Zinc finger, C2H2-like	14331	2499.32	1663.52	2638.59	2384.91	down	down	down	down	0.1744	0.116079	0.184117	0.1664
291812	681707	Cluster V	C2H2	Zinc finger, C2H2-type ; Zinc finger, C2H2-like	22988.4	6119.67	8599.34	8259.27	3796.24	down	down	down	down	0.266207	0.374073	0.359279	0.1651
325675	456860	Cluster V	TEA/ATTS	Transcription factor, MADS-box	4720.5	359.245	290.678	542.253	483.754		down	down	down	0.0761031	0.0615777	0.114872	0.1025
309226	704283	Cluster V	Zinc cluster	Fungal transcriptional regulatory protein, N-terminal	4157.62	244.909	1215.52	1126.12	419.248		down	down	down	0.0589061	0.292361	0.270856	0.1008
300757	574778	Cluster V	bZIP1	bZIP transcription factor, bZIP-1 ; Basic-leucine zipper (bZIP) transcription factor	6431.88	777.744	2516.83	1710.71	583.693	down	down	down	down	0.12092	0.391305	0.265974	0.0908
191754	709955	Cluster V	APSES	Ankyrin ; DNA-binding, yeast ; Mlu1-box-binding protein, DNA-binding	3138.95	456.596	1093.92	621.521	265.38			down		0.145461	0.3485	0.198003	0.0845
301156	622851	Cluster V	Forkhead	Fork head transcription factor	2140.69	388.348	884.956	638.194	114.499			down		0.181413	0.413398	0.298126	0.0535
300472	483735	Cluster V	NF-X1	Myb, DNA-binding ; SANT, DNA-binding ; Homeodomain-like	1265.94	13.1997	414.356	432.943	16.43	down			down	0.0104268	0.327311	0.341993	0.013
303137	594734	Cluster V	Zinc cluster	Fungal transcriptional regulatory protein, N-terminal	716.599	13.7955	9.47975	32.5215	1	down	down	down	down	0.0192514	0.0132288	0.0453831	0.0014
164524	164524	Cluster V	Forkhead	Copper fist DNA-binding	1410.86	14.1608	271.047	8.7595	1	down	down	down	down	0.010037	0.192115	0.00620863	0.0007
297319	297319	Cluster V	Homeobox	Homeobox ; Homeodomain-like	3236.1	152.532	454.401	146.024	1		down	down	down	0.0471345	0.140416	0.0451234	0.0003
