# Supplementary material for: Regulatory networks underlying mycorrhizal development delineated by genome-wide expression profiling and functional analysis of the transcription factor repertoire of the plant symbiotic fungus Laccaria bicolor
Source: BMC Genomics. 2017 Sep 18;18:737. doi: 10.1186/s12864-017-4114-7 (PMC5604158; doi:10.1186/s12864-017-4114-7)
Supplement: Supplementary file 4 — Gene expression of L. bicolor TF-encoding genes that are significantly regulated during ECM development with Pseudotsuga menziesii at 2, 4 and/or 6 weeks. Data used to generate Fig. 3. (XLSX 18 kb) [file 12864_2017_4114_MOESM4_ESM.xlsx]

## Sheet: Sheet2
Table S4
Protein ID v1	Protein ID v2	Cluster number	TF Family	IPR annotations	mean FLM	mean 2w ECM	mean 4w ECM	mean 6w ECM	2w<BH0.05>2.5fold	4w<BH0.05>2.5fold	6w<BH0.05>2.5fold	Fold change 2w	Fold change 4w	Fold change 6w
395214	395214	Cluster I	bZIP2	Basic leucine zipper ; Basic-leucine zipper (bZIP) transcription factor	215	66	2379	12189	down	up	up	0.30766	11.0799	56.7568
298274	298274	Cluster I	TEA/ATTS	TEA/ATTS	194	313	1022	5056		up	up	1.61707	5.27113	26.0831
393526	393526	Cluster I	Zinc cluster and Fungal specific	Fungal transcriptional regulatory protein, N-terminal ; Fungal specific transcription factor	170	345	822	2868		up	up	2.0267	4.82236	16.8321
292029	292029	Cluster I	Zinc cluster	Fungal transcriptional regulatory protein, N-terminal	939	872	3716	12789		up	up	0.92836	3.95787	13.6222
295375	697879	Cluster I	GATA	Zinc finger, GATA-type ; RNA 3'-terminal phosphate cyclase	1904	3267	5331	13951		up	up	1.71638	2.80035	7.32914
302141	302141	Cluster I	SRF	Transcription factor, MADS-box	151	359	266	931			up	2.37927	1.76263	6.17412
296988	668161	Cluster I	Zinc cluster	Fungal transcriptional regulatory protein, N-terminal	4212	3614	5079	24946			up	0.85817	1.20598	5.92326
308583	308583	Cluster I	C2H2 and Zinc cluster	Zinc finger, C2H2-type ; Fungal transcriptional regulatory protein, N-terminal ; Zinc finger, C2H2-like	395	819	1321	1634		up	up	2.07155	3.34222	4.13459
165046	443509	Cluster I	C2H2	Zinc finger, C2H2-type ; Zinc finger, C2H2-like	397	44	831	1392			up	0.11092	2.09299	3.50849
311571	644689	Cluster I	HMG	High mobility group box, HMG1/HMG2 ; High mobility group box, HMG	5946	5372	6790	17163			up	0.9035	1.14199	2.88647
312031	383085	Cluster I	Zinc cluster and Fungal specific	Fungal transcriptional regulatory protein, N-terminal ; Fungal specific transcription factor	314	473	433	893			up	1.50864	1.38171	2.84801
295582	487295	Cluster I	C2H2	Zinc finger, C2H2-type ; Zinc finger, C2H2-like	1680	2208	2383	4682			up	1.31392	1.41838	2.78632
298403	486399	Cluster I	Zinc cluster and Fungal specific	Fungal transcriptional regulatory protein, N-terminal ; Fungal specific transcription factor	124	5	163	345			up	0.04017	1.31116	2.77164
299924	701575	Cluster I	Zinc cluster and Fungal specific	Fungal transcriptional regulatory protein, N-terminal ; Fungal specific transcription factor	1742	1358	1784	4675			up	0.7797	1.02464	2.68424
301339	700814	Cluster I	HLH	Basic helix-loop-helix dimerisation region bHLH ; Helix-loop-helix DNA-binding	2110	1469	2061	5606			up	0.69607	0.97663	2.6566
334368	445505	Cluster II	C2H2	Zinc finger, C2H2-type	266	1078	2242	236	up	up		4.04823	8.42113	0.886729
303095	303095	Cluster II	Zinc cluster	Fungal transcriptional regulatory protein, N-terminal	1146	4125	1183	398	up		down	3.60014	1.03282	0.347274
294333	658142	Cluster II	HMG	High mobility group box, HMG1/HMG2 ; High mobility group box, HMG	4430	13008	8573	1037	up		down	2.93634	1.93521	0.234041
324602	487565	Cluster III	C2H2	Zinc finger, C2H2-type ; Zinc finger, C2H2-like	150	1093	2640	1780	up	up	up	7.26413	17.544	11.8293
298451	608663	Cluster III	C2H2	Zinc finger, C2H2-type ; Thioredoxin-like fold	362	1057	3147	3710	up	up	up	2.92332	8.70495	10.2613
302761	614280	Cluster III	Zinc cluster and Fungal specific	Fungal transcriptional regulatory protein, N-terminal ; Fungal specific transcription factor	1176	4741	4615	8584	up	up	up	4.03283	3.92551	7.3021
307141	307141	Cluster III	Zinc cluster and Fungal specific	Fungal transcriptional regulatory protein, N-terminal ; Fungal specific transcription factor	409	1970	2364	2500	up	up	up	4.81462	5.77726	6.10989
313151	484764	Cluster III	C2H2	Zinc finger, C2H2-type ; Zinc finger, C2H2-like	655	1723	2075	3843	up	up	up	2.62945	3.16592	5.86333
296682	296682	Cluster III	Zinc cluster and Fungal specific	Fungal transcriptional regulatory protein, N-terminal ; Fungal specific transcription factor	611	1864	1885	3134	up	up	up	3.05154	3.0854	5.1301
309255	668424	Cluster III	Zinc cluster and Fungal specific	Fungal transcriptional regulatory protein, N-terminal ; Fungal specific transcription factor	1737	6418	9453	8343	up	up	up	3.69561	5.44295	4.80381
294488	633206	Cluster III	C2H2	Zinc finger, C2H2-type ; Zinc finger, C2H2-like	2234	6705	9360	9087	up	up	up	3.00088	4.189	4.06699
305505	607158	Cluster III	C2H2	Zinc finger, C2H2-type ; Zinc finger, C2H2-like	324	1378	1268	1006	up	up	up	4.25524	3.91642	3.10504
317921	317921	Cluster III	Zinc cluster and Fungal specific	Fungal transcriptional regulatory protein, N-terminal ; Fungal specific transcription factor	2109	6173	5942	6017	up	up	up	2.92746	2.81774	2.85319
315220	315220	Cluster III	Zinc cluster and Fungal specific	Fungal transcriptional regulatory protein, N-terminal ; Fungal specific transcription factor	1190	3075	3593	3109	up	up	up	2.58289	3.018	2.61202
304051	484885	Cluster III	Zinc cluster	Fungal transcriptional regulatory protein, N-terminal	260	432	1292	377		up		1.66002	4.96867	1.44817
311738	481594	Cluster IV	HMG	High mobility group box, HMG1/HMG2 ; High mobility group box, HMG	1818	2784	2050	540			down	1.5313	1.12771	0.296812
310910	310910	Cluster IV	Zinc cluster	Fungal transcriptional regulatory protein, N-terminal	5911	5615	4022	1867			down	0.94991	0.680462	0.315875
303137	594734	Cluster IV	Zinc cluster	Fungal transcriptional regulatory protein, N-terminal	730	633	313	87			down	0.86633	0.428805	0.119696
294744	691497	Cluster IV	C2H2	Zinc finger, C2H2-type ; Zinc finger, C2H2-like	886	689	278	404		down		0.77748	0.314038	0.456106
292045	292045	Cluster IV	C2H2	Zinc finger, C2H2-type	2473	1917	799	776		down	down	0.7755	0.323043	0.313889
294677	444635	Cluster IV	C2H2	Zinc finger, C2H2-type ; Zinc finger, C2H2-like	9245	5199	5304	559			down	0.56236	0.573726	0.0604747
298964	482609	Cluster IV	HMG	High mobility group box, HMG1/HMG2 ; High mobility group box, HMG	17776	11550	9248	6457			down	0.64975	0.520241	0.363227
296037	296037	Cluster IV	C2H2	Zinc finger, C2H2-type ; Zinc finger, C2H2-like	4529	2233	1041	1509		down	down	0.49311	0.229808	0.333084
299001	482572	Cluster V	TEA/ATTS	TEA/ATTS	2008	441	1728	2767	down			0.2194	0.860698	1.37776
231949	231949	Cluster V	Myb	Myb, DNA-binding ; SWIRM ; SANT, DNA-binding ; Homeodomain-like	2746	957	1264	3071	down			0.34843	0.460312	1.11825
328264	574270	Cluster V	HLH	Basic helix-loop-helix dimerisation region bHLH ; Helix-loop-helix DNA-binding	512	188	395	510	down			0.36725	0.77153	0.99594
239654	620272	Cluster V	bZIP2	Basic leucine zipper ; Basic-leucine zipper (bZIP) transcription factor	330	27	39	291		down		0.08304	0.118154	0.880871
293210	652780	Cluster V	bZIP2	Basic leucine zipper ; Basic-leucine zipper (bZIP) transcription factor ; Eukaryotic transcription factor, Skn-1-like, DNA-binding	5186	1420	1187	4134	down	down		0.27387	0.228968	0.797292
312485	312485	Cluster V	Zinc cluster and Fungal specific	Fungal transcriptional regulatory protein, N-terminal ; Fungal specific transcription factor	1234	494	1040	888	down			0.39986	0.842959	0.719163
301549	479092	Cluster V	C2H2	Zinc finger, C2H2-type ; Zinc finger, C2H2-like	13218	5202	6244	8967	down			0.39356	0.472395	0.678424
304495	304495	Cluster V	Fungal specific	Fungal specific transcription factor ; Fungal transcriptional regulatory protein, N-terminal	946	90	285	690	down	down		0.09464	0.301377	0.729401
325489	573284	Cluster V	Fungal specific	Fungal specific transcription factor	1223	220	581	778	down			0.17953	0.475088	0.636015
243459	379291	Cluster V	Homeobox	Homeobox ; Homeodomain-like	3143	795	1676	1796	down			0.25291	0.533244	0.571219
302525	302525	Cluster V	C2H2	Zinc finger, C2H2-type ; Zinc finger, C2H2-like	1010	400	635	619	down			0.39585	0.628184	0.612355
317008	317008	Cluster V	Zinc cluster and Fungal specific	Fungal transcriptional regulatory protein, N-terminal ; Fungal specific transcription factor	2273	379	571	1273	down	down		0.16688	0.251448	0.56029
149540	149540	Cluster V	Histon fold	Transcription factor CBF/NF-Y/archaeal histone ; Histone-fold	1308	584	440	773		down		0.44662	0.336193	0.590856
299004	704012	Cluster V	C2H2	Zinc finger, C2H2-type	1447	264	190	847	down	down		0.18205	0.131576	0.584839
142667	623651	Cluster V	C2H2	Zinc finger, C2H2-type ; Zinc finger, C2H2-like	4387	1070	988	2356	down	down		0.24385	0.225285	0.537043
310368	595386	Cluster V	Zinc cluster	Fungal transcriptional regulatory protein, N-terminal	1510	24	179	740	down	down		0.01608	0.118314	0.489721
296675	296675	Cluster V	Myb	Myb, DNA-binding ; SANT, DNA-binding ; Homeodomain-like	748	7	178	344	down	down		0.00876	0.238215	0.460227
316453	486101	Cluster V	Zinc cluster and Fungal specific	Fungal transcriptional regulatory protein, N-terminal ; Fungal specific transcription factor	788	96	230	407	down	down		0.12137	0.291298	0.516557
164524	164524	Cluster V	Forkhead	Fork head transcription factor	1243	6	123	548	down	down		0.0049	0.0990394	0.440815
294045	458584	Cluster VI	C2H2	Zinc finger, C2H2-type	4152	1644	1611	1962	down	down		0.39589	0.388066	0.472537
302706	477979	Cluster VI	C2H2	Zinc finger, C2H2-type	1771	784	756	705			down	0.44251	0.427215	0.397918
150553	379257	Cluster VI	C2H2	Zinc finger, C2H2-type ; Zinc finger, C2H2-like	15249	5417	5635	5582	down	down	down	0.35526	0.36954	0.366082
316437	486090	Cluster VI	Zinc cluster	Fungal transcriptional regulatory protein, N-terminal	3665	1548	1304	1593		down		0.4225	0.35571	0.434801
293616	679667	Cluster VI	HLH	Basic helix-loop-helix dimerisation region bHLH ; Helix-loop-helix DNA-binding	1469	645	547	500		down	down	0.43892	0.372443	0.340649
309690	309690	Cluster VI	Fungal specific	Fungal specific transcription factor	4585	1559	2034	2278	down			0.34002	0.443634	0.496907
296434	670084	Cluster VI	C2H2 and Zinc cluster	Zinc finger, C2H2-type ; Fungal transcriptional regulatory protein, N-terminal ; Zinc finger, C2H2-like	827	264	269	272	down	down	down	0.31992	0.325549	0.329607
309167	483007	Cluster VI	Zinc cluster	Fungal transcriptional regulatory protein, N-terminal	9555	2989	2384	4136	down	down		0.31281	0.249519	0.432873
313811	313811	Cluster VI	Zinc cluster	Fungal transcriptional regulatory protein, N-terminal	3246	1083	648	642	down	down	down	0.33349	0.19962	0.197876
300067	625683	Cluster VI	HSF	Heat shock factor (HSF)-type, DNA-binding	2183	716	324	555	down	down	down	0.32797	0.148545	0.254169
300472	483735	Cluster VI	NF-X1	Zinc finger, NF-X1-type	1799	291	653	483	down	down	down	0.16159	0.363022	0.268343
327972	648888	Cluster VI	HMG	High mobility group box, HMG1/HMG2 ; ATPase, F1/V1/A1 complex, alpha/beta subunit, nucleotide-binding ; High mobility group box, HMG	23263	5584	7657	9441	down	down		0.24003	0.329129	0.405837
291812	681707	Cluster VI	C2H2	Zinc finger, C2H2-type ; Zinc finger, C2H2-like	20673	4516	5988	9180	down	down		0.21845	0.289654	0.444063
302899	671538	Cluster VI	GATA	Zinc finger, GATA-type ; Protein of unknown function DUF383	6296	979	1869	2186	down	down	down	0.15547	0.296864	0.347161
332342	399673	Cluster VI	Homeobox	Homeobox ; ATPase, F1/V1/A1 complex, alpha/beta subunit, nucleotide-binding ; Homeodomain-like	2673	366	891	1089	down	down		0.13675	0.333493	0.40731
317361	573592	Cluster VI	Zinc cluster	Fungal transcriptional regulatory protein, N-terminal	1178	134	304	336	down	down	down	0.11355	0.258375	0.28535
297319	297319	Cluster VI	Homeobox	Homeobox ; Helix-turn-helix motif, lambda-like repressor ; Homeodomain-like	2695	304	574	689	down	down	down	0.11284	0.213017	0.255511
334161	334161	Cluster VI	C2H2	Zinc finger, C2H2-type ; Zinc finger, C2H2-like	2246	377	463	575	down	down	down	0.16782	0.206223	0.256164
325675	456860	Cluster VI	TEA/ATTS	TEA/ATTS	4259	765	343	373	down	down	down	0.17967	0.0806503	0.0876991
310878	310878	Cluster VI	C2H2	Zinc finger, C2H2-type ; Zinc finger, C2H2-like	1285	131	119	74	down	down	down	0.10198	0.0925975	0.0576735
294648	625677	Cluster VI	HLH	Basic helix-loop-helix dimerisation region bHLH ; Helix-loop-helix DNA-binding	13132	1210	744	1453	down	down	down	0.09216	0.056644	0.110681
301157	301157	Cluster VI	Zinc cluster and Fungal specific	Fungal transcriptional regulatory protein, N-terminal ; Fungal specific transcription factor	1884	173	34	328	down	down	down	0.09189	0.0181743	0.173952
