# Supplementary material for: Regulatory networks underlying mycorrhizal development delineated by genome-wide expression profiling and functional analysis of the transcription factor repertoire of the plant symbiotic fungus Laccaria bicolor
Source: BMC Genomics. 2017 Sep 18;18:737. doi: 10.1186/s12864-017-4114-7 (PMC5604158; doi:10.1186/s12864-017-4114-7)
Supplement: Supplementary file 5 — List and expression level of TF-encoding genes significantly up or downregulated in various mutualistic interaction (expression ratio > 2.5 folds and FDR or BH modified t-test < 0.05): A. A. muscaria- Populus tremula x tremuloides. B . C. geophilum- Pinus sylvestris C. H. cylindrosporum- Pinus pinaster D. P. involutus- Betula pendula E. P. croceum-Quercus robur F. S. luteus- Pinus G. T. melanospsorum- C. avellana H. S. vermifera- Arabidopsis thaliana I. T. calospora- Serapias vomeracea J. O. maius- Vaccinium myrtillus. (XLSX 66 kb) [file 12864_2017_4114_MOESM5_ESM.xlsx]

## Sheet: S5A. Amanita muscaria
Protein ID	TF Family	IPR annotations	Regulation >2.5fold, p-value < 0.05	Fold Change	FLM - Means	ECM - Means
70504	bZIP	bZIP transcription factor, bZIP-1 ; Basic-leucine zipper (bZIP) transcription factor	up	5.03816	14.6181	73.6481
938054	bZIP	bZIP transcription factor, bZIP-1 ; Basic-leucine zipper (bZIP) transcription factor	up	2.53268	19.7795	50.0951
11555	C2H2	Zinc finger, C2H2-type ; Zinc finger, C2H2-like ; Transcription factor, STE-like	up	3.46518	59.0252	204.533
13690	C2H2	Zinc finger, C2H2-type ; Zinc finger, C2H2-like ; Zinc finger, U1-type	up	3.78909	18.3456	69.5131
72704	C2H2	Zinc finger, C2H2-type ; Zinc finger, C2H2-like	up	2.92787	109.372	320.227
178084	C2H2	Zinc finger, C2H2-type	up	18.6768	4.6073	86.0495
213370	C2H2	Zinc finger, C2H2-type ; Zinc finger, C2H2-like	up	3.35175	3.04067	10.1916
532189	C2H2	Zinc finger, C2H2-type ; Zinc finger, C2H2-like	up	9.31762	6.60653	61.5571
111614	Fungal specific transcription factor	Fungal specific transcription factor ; Fungal transcriptional regulatory protein, N-terminal	up	5.17807	7.65108	39.6178
11205	HLH	Basic helix-loop-helix dimerisation region bHLH; Helix-loop-helix DNA-binding	up	2.63239	47.0422	123.833
17245	HLH	Basic helix-loop-helix dimerisation region bHLH; Helix-loop-helix DNA-binding	up	3.0362	18.734	56.8803
156363	HMG	High mobility group box, HMG1/HMG2; High mobility group box, HMG	up	3.35488	78.7441	264.177
169792	HMG	High mobility group box, HMG1/HMG2; High mobility group box, HMG	up	3.06399	63.2124	193.682
159156	Homeobox	Homeobox; Homeodomain-like; Sugar transporter, conserved site	up	3.98918	48.4876	193.426
8823	HSF	Heat shock factor (HSF)-type, DNA-binding	up	9.78308	24.8119	242.737
162579	HTH3	Helix-turn-helix type 3 ; Lambda repressor-like, DNA-binding	up	7.55647	302.431	2285.31
170171	HTH3	Helix-turn-helix type 3 ; Lambda repressor-like, DNA-binding	up	37.5899	101.376	3810.7
23752	p53	Beta-trefoil ; LAG1, DNA binding ; p53-like transcription factor, DNA-binding ; Immunoglobulin E-set	up	5.04381	42.5719	214.725
55133	SRF	Transcription factor, MADS-box	up	4.3713	37.7819	165.156
165680	TEA/ATTS	TEA/ATTS	up	35.4645	0.956561	33.924
10526	Zinc cluster	Fungal transcriptional regulatory protein, N-terminal	up	4.18657	25.6949	107.574
74968	Zinc cluster	Fungal transcriptional regulatory protein, N-terminal	up	2.64772	33.7865	89.4572
159357	Zinc cluster	Fungal transcriptional regulatory protein, N-terminal	up	3.02126	40.3324	121.855
308661	Zinc cluster	Fungal transcriptional regulatory protein, N-terminal	up	25.6538	6.70965	172.128
15001	Zinc cluster and Fungal specific transcription factor	Fungal transcriptional regulatory protein, N-terminal ; Fungal specific transcription factor	up	7.98398	8.5362	68.1528
78277	Zinc cluster and Fungal specific transcription factor	Fungal transcriptional regulatory protein, N-terminal ; Fungal specific transcription factor	up	3.8415	53.104	203.999
161851	Zinc cluster and Fungal specific transcription factor	Fungal transcriptional regulatory protein, N-terminal ; Fungal specific transcription factor	up	14.6959	7.92639	116.485
185224	Zinc cluster and Fungal specific transcription factor	Fungal transcriptional regulatory protein, N-terminal ; Fungal specific transcription factor	up	3.98881	20.0198	79.8552
7997	C2H2	Zinc finger, C2H2-type	down	-7.02971	37.6189	5.35142
17018	C2H2	Zinc finger, C2H2-type ; Zinc finger, C2H2-like	down	-4.15396	10.7497	2.58782
177134	C2H2	Zinc finger, C2H2-type	down	-3.02727	29.7881	9.83992
180883	C2H2	Zinc finger, C2H2-type	down	-7.4585	9.6203	1.28984
6232	Fork head	Fork head transcription factor; HMG-I and HMG-Y, DNA-binding	down	-5.4013	20.8078	3.85238
181032	GATA	Zinc finger, GATA-type	down	-6.77397	68.1833	10.0655
124313	HMG	High mobility group box, HMG1/HMG2; High mobility group box, HMG	down	-7.30507	51.7369	7.08233
177991	HMG	High mobility group box, HMG1/HMG2; High mobility group box, HMG	down	-3.80409	385.002	101.207
28265	Zinc Cluster	Fungal transcriptional regulatory protein, N-terminal	down	-2.92273	117.558	40.2219
197822	Zinc Cluster	Fungal transcriptional regulatory protein, N-terminal	down	-4.43564	118.253	26.6598
539126	Zinc Cluster	Fungal transcriptional regulatory protein, N-terminal	down	-3.16239	103.644	32.774

## Sheet: S5B. Cenococcum geophilum
Protein ID	TF family	IPR annotations	Regulation >2.5fold, p-value < 0.05	Fold Change	FLM - Means	ECM - Means
552993	APSES	DNA-binding, yeast ; ATPase, F1/V1/A1 complex, alpha/beta subunit, nucleotide-binding ; Mlu1-box-binding protein, DNA-binding	up	2.54035	124.495	316.262
564266	bZIP	Basic leucine zipper ; Basic-leucine zipper (bZIP) transcription factor; Eukaryotic transcription factor, Skn-1-like, DNA-binding	up	5.69343	83.0824	473.024
658402	bZIP	bZIP transcription factor, bZIP-1 ; Basic-leucine zipper (bZIP) transcription factor	up	2.9647	76.3372	226.317
654458	Copper fist	Copper fist DNA-binding	up	5.22555	87.1007	455.149
674432	GATA	Protein of unknown function DUF1752, fungi ; Calcium-binding EF-hand	up	4.82394	101.134	487.863
672730	GATA	Zinc finger, GATA-type	up	4.10628	34.2966	140.832
152250	GATA	Zinc finger, GATA-type ; Aldehyde dehydrogenase, conserved site	up	2.79858	13.8399	38.7322
546296	HLH	Basic helix-loop-helix dimerisation region bHLH ; Helix-loop-helix DNA-binding	up	5.49406	28.9712	159.17
593347	Homeobox	Homeobox ; Homeodomain-like	up	5.77463	32.0748	185.22
680537	Homeobox	Homeobox ; Homeodomain-like	up	2.66849	246.696	658.307
657170	HSF	Signal transduction response regulator, receiver region; Heat shock factor (HSF)-type, DNA-binding; Signal transduction response regulator, SKN7-like; CheY-like	up	3.81077	51.4861	196.202
207391	p53-like	NDT80/PhoG like DNA-binding ; p53-like transcription factor, DNA-binding	up	3.14822	120.261	378.607
698801	C2H2	Zinc finger, C2H2-type ; Zinc finger, C2H2-like	up	35.8967	2.0962	75.2465
674668	C2H2	Zinc finger, C2H2-type ; Zinc finger, C2H2-like	up	20.6323	5.86809	121.072
651368	C2H2	Zinc finger, C2H2-type ; Zinc finger, C2H2-like	up	17.6434	10.0013	176.457
677954	C2H2	Zinc finger, C2H2-type ; Zinc finger, C2H2-like	up	13.1035	34.5639	452.907
658255	C2H2	Zinc finger, C2H2-type ; Zinc finger, C2H2-like	up	12.6378	4.38307	55.3923
579142	C2H2	Zinc finger, C2H2-type ; Zinc finger, C2H2-like	up	9.37703	33.836	317.281
216336	C2H2	Zinc finger, C2H2-type ; Zinc finger, C2H2-like	up	8.19544	22.3601	183.25
575122	C2H2	Zinc finger, C2H2-type ; Zinc finger, C2H2-like	up	6.00842	87.8217	527.67
284325	C2H2	Zinc finger, C2H2-type ; Zinc finger, C2H2-like	up	5.91708	11.26	66.6264
263781	C2H2	Zinc finger, C2H2-type ; Zinc finger, C2H2-like	up	4.12339	216.028	890.77
677248	C2H2	Zinc finger, C2H2-type ; Zinc finger, C2H2-like	up	3.86405	28.5231	110.215
728974	C2H2	Zinc finger, C2H2-type ; Zinc finger, C2H2-like	up	2.97311	33.8663	100.688
556432	C2H2	Zinc finger, C2H2-type ; Zinc finger, C2H2-like	up	2.9209	40.1967	117.411
550393	C2H2	Zinc finger, C2H2-type ; Zinc finger, C2H2-like	up	2.7808	605.38	1683.44
702114	C2H2 and Zinc cluster	Zinc finger, C2H2-type ; Fungal transcriptional regulatory protein, N-terminal ; Zinc finger, C2H2-like	up	5.53067	9.35467	51.7376
152550	Fungal specific transcription factor	Fungal specific transcription factor	up	3.01375	11.8392	35.6805
666207	HTH 3	Helix-turn-helix type 3 ; Multiprotein bridging factor 1, N-terminal ; Lambda repressor-like, DNA-binding	up	6.49757	221.544	1439.5
162180	Myb	Myb, DNA-binding ; SANT, DNA-binding ; Homeodomain-like	up	30.7168	10.4226	320.149
488243	Myb	Myb, DNA-binding ; SANT, DNA-binding ; Homeodomain-like	up	7.70084	1.07591	8.2854
680666	Zinc cluster	Fungal transcriptional regulatory protein, N-terminal	up	5.02529	19.8434	99.7187
690116	Zinc cluster	Fungal transcriptional regulatory protein, N-terminal	up	4.5994	49.1553	226.085
620983	Zinc cluster	Fungal transcriptional regulatory protein, N-terminal	up	3.68842	96.9767	357.691
668861	Zinc cluster	Fungal transcriptional regulatory protein, N-terminal	up	3.48564	43.9598	153.228
698007	Zinc cluster and Fungal specific transcription factor	Fungal transcriptional regulatory protein, N-terminal ; Fungal specific transcription factor	up	8.27931	22.7981	188.753
700594	Zinc cluster and Fungal specific transcription factor	Fungal transcriptional regulatory protein, N-terminal ; Fungal specific transcription factor	up	4.40128	16.8833	74.3079
592576	bZIP	bZIP transcription factor, bZIP-1 ; Basic-leucine zipper (bZIP) transcription factor	down	-2.63615	7.95518	3.01772
619649	bZIP	Transcription factor Jun ; bZIP transcription factor, bZIP-1 ; Basic-leucine zipper (bZIP) transcription factor ; Eukaryotic transcription factor, Skn-1-like, DNA-binding	down	-9.00488	48.8341	5.42307
532367	Copper fist	Copper fist DNA-binding	down	-2.70915	177.227	65.4179
546252	Fork head	Fork head transcription factor	down	-2.53994	34.0019	13.3869
690931	GATA	PAS fold-3 ; PAS ; Zinc finger, GATA-type	down	-2.89397	23.4352	8.09794
679579	HLH	Basic helix-loop-helix dimerisation region bHLH ; Helix-loop-helix DNA-binding	down	-2.74267	55.5577	20.2568
234110	HLH	Basic helix-loop-helix dimerisation region bHLH ; Helix-loop-helix DNA-binding	down	-3.72868	230.993	61.9504
682402	Homeobox	Homeobox ; Zinc finger, C2H2-type ; Homeodomain-like	down	-2.70835	20.7692	7.66858
301656	Homeobox	Homeobox ; Zinc finger, C2H2-like ; Zinc finger, C2H2-type ; Homeodomain-like	down	-3.09985	11.0281	3.55761
700743	Homeobox and C2H2	Homeobox ; Zinc finger, C2H2-type ; Zinc finger, C2H2-like ; Homeodomain-like	down	-2.51658	8.11464	3.22446
672031	Homeobox and C2H2	Homeobox ; Zinc finger, C2H2-type ; Zinc finger, C2H2-like ; Homeodomain-like	down	-3.49605	22.815	6.52592
582046	NF-X1	Zinc finger, CCCH-type ; Zinc finger, NF-X1-type	down	-2.68414	42.3593	15.7814
650004	NF-X1	Zinc finger, CCCH-type ; Zinc finger, NF-X1-type ; Peptidase, cysteine peptidase active site	down	-3.32585	49.6732	14.9355
703268	NF-X1	Zinc finger, CCCH-type ; Zinc finger, NF-X1-type ; Peptidase, cysteine peptidase active site	down	-4.42265	27.5701	6.23386
650697	NF-X1	Zinc finger, NF-X1-type	down	-7.60212	77.74	10.2261
652725	SGT1	SGT1 ; Ribosome-binding factor A ; WW/Rsp5/WWP	down	-2.91993	31.9812	10.9527
669338	C2H2	Zinc finger, C2H2-type ; Zinc finger, C2H2-like	down	-2.53871	8.92805	3.51677
678824	C2H2	Zinc finger, C2H2-type ; Homeobox ; Basic-leucine zipper (bZIP) transcription factor ; Peptidase S1 and S6, chymotrypsin/Hap ; Alpha-D-phosphohexomutase, conserved site ; Homeodomain-like	down	-2.61274	14.2591	5.4575
656187	C2H2	Zinc finger, C2H2-type ; Zinc finger, C2H2-like	down	-3.04807	39.3066	12.8956
700754	C2H2	Zinc finger, C2H2-type ; Zinc finger, C2H2-like	down	-3.31591	44.8641	13.53
549106	C2H2	Zinc finger, C2H2-type ; Zinc finger, C2H2-like	down	-5.20751	559.921	107.522
448475	C2H2	Zinc finger, C2H2-type ; Zinc finger, C2H2-like	down	-8.48514	3.07483	0.362378
154506	C2H2	Zinc finger, C2H2-type ; Zinc finger, C2H2-like	down	-17.7093	77.4651	4.37426
656183	C2H2 and bZIP	Zinc finger, C2H2-type ; bZIP transcription factor, bZIP-1 ; Zinc finger, C2H2-like ; Basic-leucine zipper (bZIP) transcription factor	down	-6.73835	21.9589	3.25879
559630	C2H2 and Zinc cluster	Aflatoxin biosynthesis regulatory protein ; Zinc finger, C2H2-type ; Fungal transcriptional regulatory protein, N-terminal	down	-3.02921	29.8398	9.85067
723145	Fungal specific transcription factor	Fungal specific transcription factor	down	-2.89314	16.8168	5.81264
709605	HMG	High mobility group box, HMG1/HMG2 ; High mobility group box, HMG	down	-3.3022	61.1202	18.5089
546033	Myb	Myb, DNA-binding ; SANT, DNA-binding ; Homeodomain-like	down	-2.71353	17.6715	6.51236
566283	Zinc cluster	Fungal transcriptional regulatory protein, N-terminal	down	-2.5244	30.3769	12.0333
658328	Zinc cluster	Fungal transcriptional regulatory protein, N-terminal	down	-2.53252	30.6213	12.0912
697531	Zinc cluster	Fungal transcriptional regulatory protein, N-terminal	down	-2.60204	32.9081	12.647
713454	Zinc cluster	Fungal transcriptional regulatory protein, N-terminal ; Aflatoxin biosynthesis regulatory protein	down	-2.7274	21.3595	7.83143
665219	Zinc cluster	Fungal transcriptional regulatory protein, N-terminal	down	-2.80155	24.6383	8.79451
626899	Zinc cluster	Fungal transcriptional regulatory protein, N-terminal	down	-2.88311	12.0778	4.18915
690570	Zinc cluster	Fungal transcriptional regulatory protein, N-terminal	down	-2.95349	71.0974	24.0723
602412	Zinc cluster	Fungal transcriptional regulatory protein, N-terminal	down	-3.13165	6.75956	2.15847
62555	Zinc cluster	Fungal transcriptional regulatory protein, N-terminal	down	-3.22254	18.2762	5.67136
285624	Zinc cluster	Fungal transcriptional regulatory protein, N-terminal	down	-3.89415	26.5565	6.8196
606932	Zinc cluster	Fungal transcriptional regulatory protein, N-terminal	down	-4.10298	59.4134	14.4806
537967	Zinc cluster	Fungal transcriptional regulatory protein, N-terminal	down	-4.14392	280.553	67.7022
304191	Zinc cluster	Aflatoxin biosynthesis regulatory protein ; Fungal transcriptional regulatory protein, N-terminal	down	-4.82042	18.6129	3.86126
669548	Zinc cluster	Fungal transcriptional regulatory protein, N-terminal	down	-6.46162	206.145	31.9029
631136	Zinc cluster	Fungal transcriptional regulatory protein, N-terminal	down	-6.90076	59.2669	8.58845
532603	Zinc cluster	Fungal transcriptional regulatory protein, N-terminal	down	-7.70055	182.581	23.7101
541847	Zinc cluster and Fungal specific transcription factor	Fungal transcriptional regulatory protein, N-terminal ; Fungal specific transcription factor	down	-3.60249	195.036	54.1391
156401	Zinc cluster and Fungal specific transcription factor	Fungal transcriptional regulatory protein, N-terminal ; Fungal specific transcription factor	down	-3.8783	35.5114	9.15643
685082	Zinc cluster and Fungal specific transcription factor	Fungal transcriptional regulatory protein, N-terminal ; Fungal specific transcription factor	down	-3.984	39.5684	9.93182
619602	Zinc cluster and Fungal specific transcription factor	Fungal transcriptional regulatory protein, N-terminal ; Fungal specific transcription factor	down	-4.03759	5.84048	1.44653
554636	Zinc cluster and Fungal specific transcription factor	Fungal transcriptional regulatory protein, N-terminal ; Fungal specific transcription factor	down	-7.11488	67.1603	9.43941
683906	Zinc cluster and Fungal specific transcription factor	Fungal transcriptional regulatory protein, N-terminal ; Fungal specific transcription factor	down	-79.2834	36.1987	0.456574

## Sheet: S5C.Hebeloma cylindropsorum
Protein ID v2	Protein ID v1	TF Family	IPR annotations	Regulation >2.5fold, p-value < 0.05	Fold Change	FLM - Means	ECM - Means
379912	502694	C2H2	Zinc finger, C2H2-type ; Zinc finger, C2H2-like	up	26.4829	1.98777	52.6419
6754	437815	C2H2	Zinc finger, C2H2-type	up	9.13634	9.2027	84.079
441939	462394	C2H2	Zinc finger, C2H2-type ; Zinc finger, C2H2-like	up	5.37646	7.851	42.2106
228760	447941	C2H2	Zinc finger, C2H2-type ; Zinc finger, C2H2-like	up	2.52868	101.937	257.767
28291	491275	C2H2		up	2.50731	11.3918	28.5626
443269	502122	Fungal specific transcription factor	Fungal specific transcription factor	up	12.873	32.5746	419.332
17792	61785	Fungal specific transcription factor	Fungal specific transcription factor ; Fungal transcriptional regulatory protein, N-terminal	up	5.24133	22.6414	118.671
248465	512450	Fungal specific transcription factor	Fungal specific transcription factor ; Fungal transcriptional regulatory protein, N-terminal	up	4.78797	11.6205	55.6384
245582	503848	GATA	Zinc finger, GATA-type	up	3.61782	17.8545	64.5944
29173	496933	SRF	Transcription factor, MADS-box	up	4.36322	7.90622	34.4966
43342	442789	TEA/ATTS	TEA/ATTS	up	119.247	5.88363	701.606
448921	509258	TEA/ATTS	TEA/ATTS	up	7.50666	27.2129	204.278
446911	495314	Zinc cluster	Fungal transcriptional regulatory protein, N-terminal	up	9.00461	17.7059	159.434
438457	441804	Zinc cluster	Fungal transcriptional regulatory protein, N-terminal	up	8.88802	9.62169	85.5177
329591	304766	Zinc cluster	Fungal transcriptional regulatory protein, N-terminal	up	4.27473	32.3394	138.242
449804	504758	Zinc cluster	Fungal transcriptional regulatory protein, N-terminal	up	2.81958	6.71287	18.9275
73484	486923	Zinc cluster and Fungal specific transcription factor	Fungal transcriptional regulatory protein, N-terminal ; Fungal specific transcription factor	up	4.35721	48.6577	212.012
446712	493738	Zinc cluster and Fungal specific transcription factor	Fungal transcriptional regulatory protein, N-terminal ; Fungal specific transcription factor	up	3.78777	50.7634	192.28
446927	496882	Zinc cluster and transcription factor	Fungal transcriptional regulatory protein, N-terminal ; Fungal specific transcription factor	up	13.7527	8.78331	120.795
442684	466848	APSES	Ankyrin ; DNA-binding, yeast ; Mlu1-box-binding protein, DNA-binding	down	-4.40849	18.4443	4.18381
366735	465468	C2H2	Zinc finger, C2H2-type ; Zinc finger, C2H2-like	down	-89.5934	9.81056	0.109501
447606	517308	C2H2	Zinc finger, C2H2-type ; Zinc finger, C2H2-like	down	-8.86303	65.5784	7.3991
65847	462059	C2H2	Zinc finger, C2H2-type ; Zinc finger, U1-type	down	-8.43294	26.1894	3.10561
441957	462516	C2H2	Zinc finger, C2H2-type ; Zinc finger, C2H2-like	down	-8.19064	16.4165	2.0043
306527	457413	C2H2	Zinc finger, C2H2-type ; Zinc finger, C2H2-like	down	-7.48349	11.2191	1.49918
12280	495813	C2H2	Zinc finger, C2H2-type ; Zinc finger, C2H2-like	down	-7.22256	4.39426	0.608408
65921	461790	C2H2	Zinc finger, C2H2-type ; Zinc finger, C2H2-like ; Zinc finger, U1-type	down	-5.7565	74.7041	12.9774
74483	493013	C2H2	Zinc finger, C2H2-type ; Heat shock protein DnaJ, N-terminal ; Zinc finger, C2H2-like ; Zinc finger, U1-type	down	-4.58872	18.6275	4.0594
438277	443154	C2H2	Zinc finger, C2H2-type ; Zinc finger, C2H2-like	down	-4.26623	21.2556	4.98228
442002	462842	C2H2	Zinc finger, C2H2-type ; Zinc finger, C2H2-like	down	-3.97779	43.1726	10.8534
449477	519215	C2H2	Zinc finger, C2H2-type ; Zinc finger, C2H2-like	down	-3.66882	103.29	28.1535
31428	51958	C2H2	Zinc finger, C2H2-type ; Zinc finger, C2H2-like	down	-3.40802	8.08428	2.37213
441688	460656	C2H2	Zinc finger, C2H2-type ; Zinc finger, C2H2-like	down	-3.30239	16.5702	5.01765
9506	9120	C2H2	Zinc finger, C2H2-type ; Zinc finger, C2H2-like	down	-3.11004	16.7389	5.38222
62638	450119	DDT	DDT ; WSTF/Acf1/Cbp146	down	-5.06735	26.886	5.30573
12257	496076	Fork Head	Fork head transcription factor	down	-283.532	151.613	0.53473
22142	454100	Fork Head	Fork head transcription factor	down	-3.48037	29.2061	8.39167
440397	470180	Fungal specific transcription factor	Fungal specific transcription factor	down	-5.8766	20.5542	3.49763
447648	514747	GATA	Zinc finger, GATA-type	down	-10.634	188.707	17.7457
105950	441200	GATA	Zinc finger, GATA-type ; PAS	down	-5.01923	22.062	4.39549
443053	491931	Histon Fold	Transcription factor CBF/NF-Y/archaeal histone ; Histone-fold	down	-33.1278	9.20445	0.277847
443155	492603	Histon Fold	Transcription factor CBF/NF-Y/archaeal histone ; Histone-fold	down	-12.9352	30.4394	2.35322
444120	479274	Histon Fold	Transcription factor CBF/NF-Y/archaeal histone ; Histone-fold	down	-11.8438	18.5719	1.56807
440852	460187	Histon Fold	Transcription factor CBF/NF-Y/archaeal histone ; Histone-fold	down	-7.62455	93.2317	12.2278
372404	165858	Histon Fold	Transcription factor CBF/NF-Y/archaeal histone ; Histone-fold	down	-3.52321	35.373	10.04
449583	511303	Histon Fold	Transcription factor, CBFA/NFYB, DNA topoisomerase ; Transcription factor CBF/NF-Y/archaeal histone ; Histone-fold	down	-2.81123	47.8395	17.0173
449598	515314	HLH	Basic helix-loop-helix dimerisation region bHLH; Helix-loop-helix DNA-binding	down	-8.04358	11.4019	1.41751
289523	518570	HMG-box	High mobility group box, HMG1/HMG2 ; High mobility group box, HMG	down	-58.09	4.37741	0.0753556
31731	516720	HMG-box	High mobility group box, HMG1/HMG2 ; High mobility group box, HMG	down	-40.9371	27.5681	0.673425
387066	473725	HMG-box	High mobility group box, HMG1/HMG2 ; High mobility group box, HMG	down	-3.42684	61.7545	18.0208
24002	457000	HMG-box	High mobility group box, HMG1/HMG2 ; High mobility group box, HMG	down	-3.14404	20.2531	6.44175
24511	462538	Homeobox	Homeobox ; Homeodomain-like	down	-5.18924	26.2295	5.0546
6767	454595	Homeobox	Homeobox ; ATPase, F1/V1/A1 complex, alpha/beta subunit, nucleotide-binding ; Aldehyde dehydrogenase, conserved site ; Homeodomain-like	down	-3.7731	7.69363	2.03908
422391	432323	HSF	Heat shock factor (HSF)-type, DNA-binding	down	-11.3539	3.8053	0.335153
440933	281114	HSF	Heat shock factor (HSF)-type, DNA-binding	down	-2.67796	18.9858	7.08965
440894	459986	Myb	Myb, DNA-binding ; HMG-I and HMG-Y, DNA-binding ; SANT, DNA-binding ; Homeodomain-like	down	-5.79863	10.3876	1.79139
441478	455986	Myb	Myb, DNA-binding ; SANT, DNA-binding ; Homeodomain-like	down	-5.08352	21.9324	4.31442
445274	480492	Myb	Myb, DNA-binding ; SANT, DNA-binding ; Homeodomain-like	down	-4.49177	13.467	2.99815
91509	444223	Myb	Myb, DNA-binding ; SANT, DNA-binding ; Homeodomain-like	down	-3.62445	37.4072	10.3208
352630	468833	Myb	Myb, DNA-binding ; Zinc finger, PHD-type ; Bromo adjacent region ; HMG-I and HMG-Y, DNA-binding ; Zinc finger, GATA-type ; SANT, DNA-binding ; Homeodomain-like ; Zinc finger, FYVE/PHD-type	down	-2.96314	13.7922	4.6546
339857	463325	Myb	Myb, DNA-binding ; SWIRM ; SANT, DNA-binding ; Homeodomain-like	down	-2.72126	17.4869	6.42604
29039	494383	SART1	SART-1 protein	down	-15.8215	37.9126	2.39626
24737	45109	SART1	SART-1 protein ; Peptidase S8 and S53, subtilisin, kexin, sedolisin	down	-13.198	12.4715	0.944952
440079	447906	SGT1	SGT1	down	-10.9289	26.6359	2.4372
29672	507548	YL1	YL1 nuclear ; YL1 nuclear, C-terminal	down	-12.0164	8.62218	0.717533
449296	512037	Zinc cluster	Fungal transcriptional regulatory protein, N-terminal	down	-22.8704	30.5098	1.33403
441943	462415	Zinc cluster	Fungal transcriptional regulatory protein, N-terminal	down	-9.81383	46.4411	4.73221
442637	467158	Zinc cluster	Fungal transcriptional regulatory protein, N-terminal	down	-8.01909	23.3781	2.9153
445215	482862	Zinc cluster	Fungal transcriptional regulatory protein, N-terminal	down	-7.30562	26.9353	3.68693
40683	443866	Zinc cluster	Fungal transcriptional regulatory protein, N-terminal	down	-6.28502	76.0436	12.0992
310281	456606	Zinc cluster	Fungal transcriptional regulatory protein, N-terminal	down	-4.51379	5.92203	1.31199
81864	446469	Zinc cluster	Fungal transcriptional regulatory protein, N-terminal	down	#DIV/0!	11.1133	0
78578	517740	Zinc cluster and Fungal specific transcription factor	Fungal transcriptional regulatory protein, N-terminal ; Fungal specific transcription factor	down	-32.8754	26.4412	0.804286
443231	501813	Zinc cluster and Fungal specific transcription factor	Fungal transcriptional regulatory protein, N-terminal ; Fungal specific transcription factor	down	-9.81216	15.16	1.54502
445487	481777	Zinc cluster and Fungal specific transcription factor	Fungal transcriptional regulatory protein, N-terminal ; Fungal specific transcription factor	down	-8.05366	28.4765	3.53584
99392	442565	Zinc cluster and Fungal specific transcription factor	Fungal transcriptional regulatory protein, N-terminal ; Fungal specific transcription factor	down	-5.96977	10.5451	1.76641
439524	451715	Zinc cluster and Fungal specific transcription factor	Fungal transcriptional regulatory protein, N-terminal ; Fungal specific transcription factor	down	-3.16124	77.2313	24.4307

## Sheet: S5D. Paxillus involutus
Protein ID	TF Family	IPR annotations	Regulation >2.5fold, p-value < 0.05	Fold Change	FLM - Means	ECM - Means
99404	bZIP	bZIP transcription factor, bZIP-1; Basic-leucine zipper (bZIP) transcription factor	up	12.5314	13.4282	168.275
172291	C2H2	Zinc finger, C2H2-type; Zinc finger, C2H2-like	up	3.01091	24.8816	74.9162
167449	C2H2	Zinc finger, C2H2-type	up	5.54182	2.38402	13.2118
96296	C2H2	Zinc finger, C2H2-type; Zinc finger, C2H2-like	up	27.4446	1.05365	28.9171
178320	GATA	Zinc finger, GATA-type	up	5.9902	4.75962	28.5111
8052	Homeobox	Homeobox; Homeodomain-like	up	3.14597	6.35743	20.0003
110836	Myb	Myb, DNA-binding; SANT, DNA-binding; Homeodomain-like	up	3.53434	18.5246	65.4722
109974	Zinc cluster	Fungal transcriptional regulatory protein, N-terminal	up	3.0801	43.3796	133.613
113879	Zinc cluster and Fungal specific transcription factor	Fungal transcriptional regulatory protein, N-terminal; Fungal specific transcription factor	up	2.64296	49.6831	131.31
169439	Zinc cluster and Fungal specific transcription factor	Fungal transcriptional regulatory protein, N-terminal; Fungal specific transcription factor	up	2.72953	19.053	52.0058
126051	Zinc cluster and Fungal specific transcription factor	Fungal transcriptional regulatory protein, N-terminal; Fungal specific transcription factor	up	2.90382	58.8652	170.934
161931	Zinc cluster and Fungal specific transcription factor	Fungal transcriptional regulatory protein, N-terminal; Fungal specific transcription factor	up	3.38593	13.8772	46.9873
113411	Zinc cluster and Fungal specific transcription factor	Fungal transcriptional regulatory protein, N-terminal; Fungal specific transcription factor	up	10.0227	10.1939	102.17
97041	Zinc cluster	Fungal transcriptional regulatory protein, N-terminal	down	-6.25314	35.4548	5.66993
137714	HMG	High mobility group box, HMG1/HMG2; High mobility group box, HMG	down	-2.8681	475.977	165.956

## Sheet: S5E. Piloderma croceum
protein ID	TF family	IPR annotations	Regulation >2.5fold, p-value < 0.05	Fold Change	FLM - Means	ECM - Means
821924	bZIP	bZIP transcription factor, bZIP-1 ; Basic-leucine zipper (bZIP) transcription factor; Eukaryotic transcription factor, Skn-1-like, DNA-binding	up	2.50373	465.043	1164.34
68867	bZIP	bZIP transcription factor, bZIP-1 ; Basic-leucine zipper (bZIP) transcription factor	up	3.52849	48.4114	170.819
809917	C2H2	Zinc finger, C2H2-type ; Zinc finger, C2H2-like	up	2.50747	24.9571	62.5793
70898	C2H2	Zinc finger, C2H2-type ; Zinc finger, C2H2-like	up	3.02601	19.5682	59.2135
822572	C2H2	Zinc finger, C2H2-type ; Zinc finger, C2H2-like	up	3.54504	106.239	376.621
826817	C2H2	Zinc finger, C2H2-type ; Zinc finger, C2H2-like	up	4.22394	3.79726	16.0394
67276	C2H2	Zinc finger, C2H2-type ; Zinc finger, C2H2-like	up	4.68924	12.2983	57.6698
269563	Homeobox	Homeobox ; Homeodomain-like	up	2.54068	15.037	38.2042
815760	Zinc cluster	Fungal transcriptional regulatory protein, N-terminal	up	2.59025	13.7654	35.6558
6451	Zinc cluster	Fungal transcriptional regulatory protein, N-terminal	up	2.77774	27.3481	75.9658
811159	Zinc cluster	Fungal transcriptional regulatory protein, N-terminal	up	2.92248	4.61665	13.492
821899	Zinc cluster	Fungal transcriptional regulatory protein, N-terminal	up	7.12843	22.4914	160.328
595191	Zinc cluster and Fungal specific transcription factor	Fungal transcriptional regulatory protein, N-terminal ; Fungal specific transcription factor	up	3.22482	7.38112	23.8028
818457	Zinc cluster and Fungal specific transcription factor	Fungal transcriptional regulatory protein, N-terminal ; Fungal specific transcription factor	up	3.36484	21.9969	74.0162
814626	Zinc cluster and Fungal specific transcription factor	Fungal transcriptional regulatory protein, N-terminal ; Fungal specific transcription factor; Major intrinsic protein	up	4.46675	89.3899	399.283
5774	bZIP	Basic leucine zipper ; Basic-leucine zipper (bZIP) transcription factor	down	-7.59568	6.72017	0.884737
341396	C2H2	Zinc finger, C2H2-type ; Zinc finger, C2H2-like	down	-4.56007	83.4022	18.2897
254451	C2H2	Zinc finger, C2H2-type ; Zinc finger, C2H2-like	down	-2.90677	8.88189	3.05558
476405	C2H2	Zinc finger, C2H2-type ; Zinc finger, C2H2-like	down	-2.86932	12.9855	4.52562
12743	C2H2	Zinc finger, C2H2-type	down	-2.79472	7.19884	2.57587
133920	C2H2	Zinc finger, C2H2-type ; Zinc finger, C2H2-like	down	-2.56885	10.8139	4.20963
55915	Histon fold	Transcription factor CBF/NF-Y/archaeal histone ; Histone-fold	down	-2.88279	12.0865	4.19263
816889	HLH	Basic helix-loop-helix dimerisation region bHLH ; HMG-I and HMG-Y, DNA-binding; Helix-loop-helix DNA-binding	down	-3.04924	139.046	45.6003
306245	HMG	High mobility group box, HMG1/HMG2 ; High mobility group box, HMG	down	-3.42619	85.7319	25.0225
815466	TEA/ATTS	TEA/ATTS	down	-3.33654	71.634	21.4695
819471	Zinc cluster	Fungal transcriptional regulatory protein, N-terminal	down	-4.74421	33.4101	7.04228
811044	Zinc cluster	Fungal transcriptional regulatory protein, N-terminal	down	-3.20977	16.7979	5.23337
813175	Zinc cluster and Fungal specific transcription factor	Fungal transcriptional regulatory protein, N-terminal ; Fungal specific transcription factor	down	-3.47072	14.0643	4.05228
227592	Zinc cluster and Fungal specific transcription factor	Fungal transcriptional regulatory protein, N-terminal ; Fungal specific transcription factor; Glycoside hydrolase, family 5	down	-2.50285	203.245	81.2057

## Sheet: S5F. Suilus luetus
Protein ID	TF Family	IPR annotations	Regulation >2.5fold, p-value < 0.05	Fold Change	FLM - Means	ECM - Means
811362	bZIP	bZIP transcription factor, bZIP-1 ; Basic-leucine zipper (bZIP) transcription factor	up	49.4907	6.77777	335.437
174519	C2H2	Zinc finger, C2H2-type ; Transcription factor, STE-like ; Zinc finger, C2H2-like	up	2.51016	55.9921	140.549
338391	C2H2	Zinc finger, C2H2-type ; Zinc finger, C2H2-like ; TRAF-like	up	2.52689	22.0538	55.7274
798587	C2H2	Zinc finger, C2H2-type ; Zinc finger, C2H2-like	up	3.08574	8.38291	25.8675
798216	C2H2	Zinc finger, C2H2-type ; Zinc finger, C2H2-like	up	3.16284	40.8046	129.059
227476	C2H2	Zinc finger, C2H2-type ; Zinc finger, C2H2-like	up	3.44237	5.84082	20.1062
15793	C2H2	Zinc finger, C2H2-type ; Zinc finger, C2H2-like	up	4.29411	85.4769	367.047
89976	C2H2	Zinc finger, C2H2-type ; Zinc finger, C2H2-like	up	6.63297	35.7875	237.377
813165	C2H2	Zinc finger, C2H2-type ; Zinc finger, C2H2-like ; Fungal transcriptional regulatory protein, N-terminal	up	7.06569	16.3995	115.874
812892	C2H2	Zinc finger, C2H2-type ; Zinc finger, C2H2-like ; Fungal transcriptional regulatory protein, N-terminal	up	7.5922	15.3608	116.622
797424	C2H2	Zinc finger, C2H2-type	up	8.00153	9.95969	79.6928
802483	C2H2	Zinc finger, C2H2-type ; Zinc finger, C2H2-like	up	26.5696	1.52134	40.4214
31562	Copper fist	Copper fist DNA-binding	up	3.41835	8.6128	29.4416
800899	Fungal specific transcription factor	Fungal specific transcription factor	up	2.97968	25.3489	75.5314
22781	GATA	Zinc finger, GATA-type	up	3.01807	181.998	549.282
803498	GATA	Zinc finger, GATA-type	up	9.93004	96.6489	959.727
449431	HLH	Basic helix-loop-helix dimerisation region bHLH ; Helix-loop-helix DNA-binding	up	3.16137	4.54794	14.3777
549843	HLH	Basic helix-loop-helix dimerisation region bHLH ; Helix-loop-helix DNA-binding	up	4.23533	19.0634	80.7398
36919	HLH	Basic helix-loop-helix dimerisation region bHLH ; Helix-loop-helix DNA-binding	up	7.26769	193.776	1408.3
811228	HLH	Basic helix-loop-helix dimerisation region bHLH ; Helix-loop-helix DNA-binding	up	8.58605	56.0663	481.388
800204	HMG-box	High mobility group box, HMG1/HMG2 ; High mobility group box, HMG	up	2.59842	66.7048	173.327
106474	HMG-box	High mobility group box, HMG1/HMG2 ; High mobility group box, HMG	up	12.4476	3.80432	47.3546
798275	Homeobox	Homeobox ; Homeodomain-like	up	2.52205	32.2607	81.3632
21326	Homeobox	Homeobox ; Homeodomain-like	up	2.52283	40.0044	100.924
184703	Homeobox	Homeobox ; Homeodomain-like	up	3.03702	61.6457	187.219
803135	p53	LAG1, DNA binding ; Beta-trefoil ; p53-like transcription factor, DNA-binding ; Immunoglobulin E-set	up	2.81279	90.5082	254.58
92845	TEA/ATTS	TEA/ATTS	up	5.42929	21.5323	116.905
808808	Zinc cluster	Cell division/GTP binding protein ; Fungal transcriptional regulatory protein, N-terminal ; Aflatoxin biosynthesis regulatory protein	up	3.12406	54.8929	171.489
798208	Zinc cluster	Fungal transcriptional regulatory protein, N-terminal	up	3.39277	86.1488	292.283
800104	Zinc cluster	Fungal transcriptional regulatory protein, N-terminal	up	4.56393	37.7092	172.102
84354	Zinc cluster	Fungal transcriptional regulatory protein, N-terminal	up	8.62484	125.161	1079.49
577587	Zinc cluster	Fungal transcriptional regulatory protein, N-terminal	up	52.1456	4.5929	239.5
774824	Zinc cluster and Fungal specific transcription factor	Fungal transcriptional regulatory protein, N-terminal ; Fungal specific transcription factor ; Regulator of chromosome condensation, RCC1	up	2.62188	19.3405	50.7085
801082	Zinc cluster and Fungal specific transcription factor	Fungal transcriptional regulatory protein, N-terminal ; Fungal specific transcription factor	up	2.68756	119.512	321.197
21340	Zinc cluster and Fungal specific transcription factor	Fungal transcriptional regulatory protein, N-terminal ; Fungal specific transcription factor	up	3.89067	16.8419	65.5262
736232	Zinc cluster and Fungal specific transcription factor	Fungal transcriptional regulatory protein, N-terminal ; Fungal specific transcription factor	up	4.94182	24.7567	122.343
76851	Zinc cluster and Fungal specific transcription factor	Fungal transcriptional regulatory protein, N-terminal ; Fungal specific transcription factor	up	5.05653	23.0085	116.343
799669	Zinc cluster and Fungal specific transcription factor	Fungal transcriptional regulatory protein, N-terminal ; Fungal specific transcription factor ; Proteinase inhibitor I25C, fetuin, conserved site	up	2.54241	17.893	45.4912
807551	Zinc cluster and Fungal specific transcription factor	Fungal transcriptional regulatory protein, N-terminal ; Fungal specific transcription factor	up	2.87387	53.7317	154.418
772225	Zinc cluster and Fungal specific transcription factor	Fungal transcriptional regulatory protein, N-terminal ; Fungal specific transcription factor ; EGF-like region, conserved site	up	3.85788	29.6609	114.428
813715	Zinc cluster and Fungal specific transcription factor	Fungal transcriptional regulatory protein, N-terminal ; Fungal specific transcription factor ; Copper fist DNA-binding	up	6.57201	20.8173	136.812
720104	C2H2	Zinc finger, C2H2-type ; Zinc finger, C2H2-like	down	-4.69351	42.3948	9.03265
12970	C2H2	Zinc finger, C2H2-type ; Zinc finger, C2H2-like	down	-2.97954	83.5618	28.0452
796820	Coprinus mating	Coprinus cinereus mating-type protein ; Homeodomain-like	down	-2.61654	51.2991	19.6057
22114	Fork head	Fork head transcription factor ; HMG-I and HMG-Y, DNA-binding	down	-3.08037	31.7842	10.3183
78686	GATA	Zinc finger, GATA-type ; PAS	down	-2.76652	45.7096	16.5224
799799	Histon fold	Transcription factor CBF/NF-Y/archaeal histone ; Histone-fold	down	-5.6903	23.9506	4.20903
85658	HLH	Basic helix-loop-helix dimerisation region bHLH ; Helix-loop-helix DNA-binding	down	-4.53545	118.753	26.1833
417575	HMG-box	High mobility group box, HMG1/HMG2 ; High mobility group box, HMG	down	-11.7394	131.923	11.2376
793265	HMG-box	High mobility group box, HMG1/HMG2 ; High mobility group box, HMG	down	-4.85871	81.9122	16.8588
811615	HMG-box	High mobility group box, HMG1/HMG2 ; High mobility group box, HMG	down	-2.53601	595.506	234.82
69743	Homeobox	Homeobox ; Homeodomain-like	down	-8.16901	24.8978	3.04783
810493	Homeobox	Homeobox ; Homeodomain-like	down	-3.9559	15.2601	3.85755
802475	Zinc cluster	Fungal transcriptional regulatory protein, N-terminal	down	-15.048	85.7888	5.70101
24942	Zinc cluster	Fungal transcriptional regulatory protein, N-terminal	down	-2.50969	302.162	120.398
803634	Zinc cluster and Fungal specific transcription factor	Fungal transcriptional regulatory protein, N-terminal ; Fungal specific transcription factor	down	-3.32221	53.3612	16.062
25000	Zinc cluster and Fungal specific transcription factor	Fungal transcriptional regulatory protein, N-terminal ; Fungal specific transcription factor	down	-2.77581	59.851	21.5616

## Sheet: S5G. Tuber melanosporum
Protein ID	TF Family	IPR annotations	Regulation >2.5fold, p-value < 0.05	Fold Change	FLM - Means	ECM - Means
4766	C2H2	Zinc finger, C2H2-type; Zinc finger, C2H2-like	up	44.4094	111.558	4954.22
1947	C2H2	Zinc finger, C2H2-type; Zinc finger, C2H2-like	up	4.75503	1514.83	7203.05
472	C2H2	Zinc finger, C2H2-type	up	4.08719	848.15	3466.55
3927	C2H2	Zinc finger, C2H2-type; Zinc finger, C2H2-like	up	3.23354	12586.3	40698.3
5231	Fungal specific	Fungal specific transcription factor	up	3.17	1857.32	5887.68
7316	HMG-box	High mobility group box, HMG1/HMG2; High mobility group box, HMG; Sterile alpha motif homology	up	3.27149	5086.89	16641.7
910	Homeobox	Homeobox; Homeodomain-like	up	33.7164	291.073	9813.92
6999	Myb	Myb, DNA-binding; SANT, DNA-binding; Homeodomain-like	up	7.35088	1353.86	9952.03
3764	Zinc cluster	Fungal transcriptional regulatory protein, N-terminal	up	25.5555	30.346	775.508
3000	Zinc cluster	Fungal transcriptional regulatory protein, N-terminal	up	5.50739	2277.77	12544.5
4909	Zinc cluster	Fungal transcriptional regulatory protein, N-terminal; Bacterial transferase hexapeptide repeat; Trimeric LpxA-like	up	5.36469	986.377	5291.61
5296	Zinc cluster	Fungal transcriptional regulatory protein, N-terminal	up	2.8945	2084.53	6033.65
594	Zinc cluster and Fungal specific	Fungal transcriptional regulatory protein, N-terminal; Fungal specific transcription factor	up	6.17856	661.885	4089.49
589	Zinc cluster and Fungal specific	Fungal transcriptional regulatory protein, N-terminal; Fungal specific transcription factor	up	4.51085	970.152	4376.21
2787	Zinc cluster and Fungal specific	Fungal transcriptional regulatory protein, N-terminal; Fungal specific transcription factor	up	3.4923	4026.64	14062.3
6657	Zinc cluster and Fungal specific	Fungal transcriptional regulatory protein, N-terminal; Fungal specific transcription factor; Aflatoxin biosynthesis regulatory protein	up	3.37329	892.669	3011.23
4597	bZIP	bZIP transcription factor, bZIP-1; Basic-leucine zipper (bZIP) transcription factor; Transcription factor Jun	down	0.286623	2094.43	600.312
4541	C2H2	Zinc finger, C2H2-type; Zinc finger, C2H2-like	down	0.391107	11658.4	4559.69
4233	C2H2	Zinc finger, C2H2-type; Zinc finger, C2H2-like	down	0.203213	5006.37	1017.36
6586	C2H2 and Zinc cluster	Zinc finger, C2H2-type; Zinc finger, C2H2-like; Fungal transcriptional regulatory protein, N-terminal	down	0.370028	7737.98	2863.27
1329	Fungal specific	Fungal specific transcription factor	down	0.00382282	12902.8	49.325
5611	Myb	Myb, DNA-binding; SANT, DNA-binding; Homeodomain-like	down	0.103478	11174.3	1156.3
4309	SART1	SART-1 protein	down	0.259368	5010.51	1299.57
201	Zinc cluster	Fungal transcriptional regulatory protein, N-terminal	down	0.325209	33351.1	10846.1
1330	Zinc cluster	Fungal transcriptional regulatory protein, N-terminal	down	0.00153108	7966.25	12.197
2890	Zinc cluster and Fungal specific	Fungal transcriptional regulatory protein, N-terminal; Fungal specific transcription factor	down	0.18503	2103.3	389.173
1331	Zinc cluster and Fungal specific	Fungal transcriptional regulatory protein, N-terminal; Fungal specific transcription factor	down	0.120817	2224.11	268.71

## Sheet: S5H. Sebacina vermifera
Protein ID	TF Family	IPR annotations	Regulation >2.5fold, p-value < 0.05	Fold Change	FLM - Means	ECM - Means
299172	C2H2	Zinc finger, C2H2-type ; Zinc finger, C2H2-like	up	6.93136	1.35601	9.39902
60421	C2H2	Zinc finger, C2H2-type ; Zinc finger, C2H2-like ; Peptidase M, neutral zinc metallopeptidases, zinc-binding site	up	5.43633	2.80617	15.2553
23140	C2H2	Zinc finger, C2H2-type ; Zinc finger, C2H2-like	up	4.7146	1.81374	8.55104
111954	C2H2	Zinc finger, C2H2-type	up	4.08386	5.89511	24.0748
328479	C2H2	Zinc finger, C2H2-type ; Zinc finger, C2H2-like	up	3.44866	3.77315	13.0123
295359	C2H2	Zinc finger, C2H2-type	up	2.96321	13.5245	40.0758
278506	C2H2	Zinc finger, C2H2-type	up	2.82474	7.41615	20.9487
22281	C2H2	Zinc finger, C2H2-type	up	2.82435	5.60252	15.8235
327248	Copper fist	Copper fist DNA-binding	up	2.51344	5.3478	13.4414
334074	Fungal specific transcription factor	Fungal specific transcription factor ; Fungal transcriptional regulatory protein, N-terminal	up	6.2875	4.68087	29.431
330993	Histon fold	Transcription factor CBF/NF-Y/archaeal histone ; Histone-fold	up	3.31642	24.2152	80.3077
326141	Histon fold	Transcription factor, CBFA/NFYB, DNA topoisomerase ; Transcription factor CBF/NF-Y/archaeal histone ; Histone-fold	up	3.28392	38.739	127.216
62350	Histon fold	Transcription factor, CBFA/NFYB, DNA topoisomerase ; Transcription factor CBF/NF-Y/archaeal histone ; Histone-fold	up	2.99442	58.8094	176.1
333408	HLH	Basic helix-loop-helix dimerisation region bHLH ; Helix-loop-helix DNA-binding	up	3.88785	29.7355	115.607
332089	HLH	Basic helix-loop-helix dimerisation region bHLH ; Helix-loop-helix DNA-binding	up	3.82678	13.0822	50.0626
74753	HMG	High mobility group box, HMG1/HMG2 ; High mobility group box, HMG	up	2.79872	63.7272	178.355
287766	Homeobox	Homeobox ; Homeodomain-like	up	6.18955	2.71701	16.8171
20348	Homeobox	Homeobox ; Homeodomain-like	up	4.04703	5.40924	21.8913
19718	Myb	Myb, DNA-binding ; SANT, DNA-binding ; Homeodomain-like	up	2.94866	3.41673	10.0748
128073	SGT1	SGT1 ; Calcium-binding EF-hand	up	3.09285	9.71726	30.054
20328	Zinc cluster	Fungal transcriptional regulatory protein, N-terminal	up	4.55241	3.67953	16.7507
261631	Zinc cluster	Fungal transcriptional regulatory protein, N-terminal	up	3.33943	6.71041	22.4089
327725	Zinc cluster	Fungal transcriptional regulatory protein, N-terminal	up	2.99568	25.4136	76.1311
271581	Zinc cluster	Fungal transcriptional regulatory protein, N-terminal	up	2.55851	13.2831	33.9849
198102	Zinc cluster and Fungal specific transcription factor	Fungal transcriptional regulatory protein, N-terminal ; Fungal specific transcription factor	up	3.54591	35.4279	125.624
332003	Zinc cluster and Fungal specific transcription factor	Fungal transcriptional regulatory protein, N-terminal ; Fungal specific transcription factor	up	2.50839	14.5374	36.4654
25012	bZIP	bZIP transcription factor, bZIP-1 ; Basic-leucine zipper (bZIP) transcription factor	down	-5.38214	561.451	104.317
328938	C2H2	Zinc finger, C2H2-type ; Zinc finger, C2H2-like	down	-3.66852	64.3584	17.5434
78283	C2H2	Zinc finger, C2H2-type ; Zinc finger, C2H2-like	down	#DIV/0!	10.8193	0
49948	C2H2	Zinc finger, C2H2-type ; Zinc finger, C2H2-like	down	#DIV/0!	3.97392	0
63291	C2H2	Zinc finger, C2H2-type	down	#DIV/0!	2.56858	0
329250	Copper fist	Copper fist DNA-binding ; Protein of unknown function DUF1962	down	-3.02287	196.767	65.0928
23906	HLH	Basic helix-loop-helix dimerisation region bHLH ; Helix-loop-helix DNA-binding	down	-13.0191	264.502	20.3165
331991	HMG	High mobility group box, HMG1/HMG2 ; High mobility group box, HMG	down	#DIV/0!	2.52017	0
53001	HMG	High mobility group box, HMG1/HMG2 ; High mobility group box, HMG	down	#DIV/0!	2.94651	0
54305	HMG	High mobility group box, HMG1/HMG2 ; High mobility group box, HMG	down	#DIV/0!	2.4118	0
332539	Homeobox	Homeobox ; Homeodomain-like	down	-6.19317	543.244	87.7166
261453	Zinc cluster	Fungal transcriptional regulatory protein, N-terminal	down	#DIV/0!	6.50362	0
28343	Zinc cluster and Fungal specific transcription factor	Fungal transcriptional regulatory protein, N-terminal ; Fungal specific transcription factor	down	-2.84405	130.001	45.7099

## Sheet: S5I. Tulasnella calospora
Protein ID	TF Family	IPR annotations	Regulation >2.5fold, p-value < 0.05	Fold Change	FLM - Means	ECM - Means
219392	bZIP	Basic leucine zipper ; Basic-leucine zipper (bZIP) transcription factor	up	918.453	0.699177	642.161
100049	C2H2	Zinc finger, C2H2-type ; Zinc finger, C2H2-like	up	3.12229	9.2508	28.8836
115587	C2H2	Zinc finger, C2H2-type ; Zinc finger, C2H2-like	up	4.90218	1.90929	9.35968
37537	C2H2	Zinc finger, C2H2-type ; Zinc finger, C2H2-like	up	4.92985	47.6158	234.739
83836	C2H2	Zinc finger, C2H2-type	up	6.66303	8.90558	59.3381
37211	Copper fist	Copper fist DNA-binding	up	5.79776	1.06174	6.1557
27717	Fungal specific transcription factor	Fungal specific transcription factor	up	2.50189	7.24307	18.1214
128179	Homeobox	Homeobox ; ATPase, F1/V1/A1 complex, alpha/beta subunit, nucleotide-binding ; Homeodomain-like	up	4.43254	7.20432	31.9335
21315	Homeobox	Homeobox ; Homeodomain-like	up	16.4843	3.27884	54.0495
48690	HSF	Heat shock factor (HSF)-type, DNA-binding	up	3.43708	8.8348	30.3659
25911	HSF	Heat shock factor (HSF)-type, DNA-binding	up	3.50077	14.7265	51.5541
20228	Zinc cluster	Fungal transcriptional regulatory protein, N-terminal	up	3.63085	8.29813	30.1293
244690	C2H2	Zinc finger, C2H2-type ; Zinc finger, C2H2-like	down	-23.2301	126.696	5.45397
30756	C2H2	Zinc finger, C2H2-type ; Zinc finger, C2H2-like	down	-13.1642	24.5936	1.86822
133194	C2H2	Zinc finger, C2H2-type ; Zinc finger, C2H2-like	down	-4.80393	459.324	95.6143
20991	C2H2	Zinc finger, C2H2-type ; Cytochrome c and b562	down	-4.10009	5.39527	1.31589
115613	C2H2	Zinc finger, C2H2-type ; Zinc finger, C2H2-like	down	-4.01769	9.84561	2.45057
24607	C2H2	Zinc finger, C2H2-type ; Zinc finger, C2H2-like ; Multicopper oxidase, copper-binding site	down	-3.80344	65.8179	17.3049
17900	C2H2	Zinc finger, C2H2-type ; Zinc finger, C2H2-like	down	-3.4322	116.073	33.8188
24768	C2H2	Zinc finger, C2H2-type ; Zinc finger, C2H2-like	down	-3.35415	473.851	141.273
206171	C2H2	Zinc finger, C2H2-type	down	-3.29496	126.093	38.2684
9267	C2H2	Zinc finger, C2H2-type ; Transcription factor, STE-like ; YLP motif ; Zinc finger, C2H2-like	down	-3.01887	44.2183	14.6473
49621	C2H2	Zinc finger, C2H2-type ; Zinc finger, C2H2-like	down	-2.94199	123.469	41.9677
30807	C2H2	Zinc finger, C2H2-type	down	-2.67388	440.509	164.745
133138	C2H2	Zinc finger, C2H2-type	down	-2.50838	21.7854	8.68504
245124	C2H2	Zinc finger, C2H2-type ; Zinc finger, C2H2-like	down	-2.5075	65.2067	26.0046
97498	Fork head	Fork head transcription factor	down	-3.64811	31.735	8.69903
26222	Fungal specific transcription factor	Heat shock protein 70 ; Fungal specific transcription factor	down	-3.69572	63.6489	17.2223
27699	Fungal specific transcription factor	Fungal specific transcription factor	down	-3.56122	32.3343	9.07956
114909	Fungal specific transcription factor	Fungal specific transcription factor	down	-2.8988	48.2757	16.6537
233959	GATA	Zinc finger, GATA-type	down	-3.92748	8.61956	2.19468
244153	HLH	Basic helix-loop-helix dimerisation region bHLH ; Helix-loop-helix DNA-binding	down	-3.17769	35.3963	11.139
243913	p53-like transcription factors	LAG1, DNA binding ; Beta-trefoil ; p53-like transcription factor, DNA-binding ; Immunoglobulin E-set	down	-2.88051	127.31	44.1969
105280	Zinc cluster	Fungal transcriptional regulatory protein, N-terminal	down	-3.58837	262.012	73.017

## Sheet: S5J. Oidiodendron maius
Protein ID	TF Family	IPR annotations	Regulation >2.5fold, p-value < 0.05	Fold Change	FLM - Means	ECM - Means
115397	C2H2	Zinc finger, C2H2-type ; Zinc finger, C2H2-like	up	3.38263	40.0498	135.474
39749	C2H2	Zinc finger, C2H2-type ; Zinc finger, C2H2-like	up	5.19572	3.85677	20.0387
143165	C2H2	Zinc finger, C2H2-type ; Zinc finger, C2H2-like	up	8.07475	9.57114	77.2845
105166	C2H2	Zinc finger, C2H2-type ; Zinc finger, C2H2-like	up	9.98581	1.27793	12.7611
204517	C2H2	Zinc finger, C2H2-type ; Zinc finger, C2H2-like	up	18.0039	0.454284	8.17885
100402	C2H2	Zinc finger, C2H2-type	up	18.6132	0.434852	8.09401
122055	C2H2 Zinc cluster	Fungal transcriptional regulatory protein, N-terminal ; Zinc finger, C2H2-type ; Zinc finger, C2H2-like	up	3.17058	16.3414	51.8117
180942	C2H2 Zinc cluster	Zinc finger, C2H2-type ; Fungal transcriptional regulatory protein, N-terminal ; Zinc finger, C2H2-like	up	4.00716	6.45024	25.8471
185150	Fungal specific transcription factor	Fungal specific transcription factor	up	2.62289	32.7136	85.8041
158009	Fungal specific transcription factor	Fungal specific transcription factor	up	2.75333	5.49827	15.1386
127617	Fungal specific transcription factor	Fungal specific transcription factor	up	3.07774	6.37397	19.6174
183941	Fungal specific transcription factor	Fungal specific transcription factor ; Fungal transcriptional regulatory protein, N-terminal	up	3.17174	4.02869	12.778
23788	Fungal specific transcription factor	Fungal specific transcription factor	up	3.42445	1.85717	6.3598
195475	Fungal specific transcription factor	Fungal specific transcription factor	up	3.55021	2.39942	8.51845
149331	Fungal specific transcription factor	Fungal specific transcription factor	up	3.88485	1.97258	7.66316
126100	Fungal specific transcription factor	Fungal specific transcription factor	up	4.09776	5.81274	23.8192
181539	Fungal specific transcription factor	Fungal specific transcription factor	up	4.34492	1.17565	5.1081
74239	Fungal specific transcription factor	Fungal specific transcription factor ; Fungal transcriptional regulatory protein, N-terminal	up	4.58237	5.00643	22.9413
65400	Fungal specific transcription factor	Fungal specific transcription factor	up	5.34081	3.2482	17.348
61392	Fungal specific transcription factor	Fungal specific transcription factor ; Thioredoxin-like fold	up	5.98955	2.24753	13.4617
63932	Fungal specific transcription factor	Fungal specific transcription factor	up	6.05132	2.38652	14.4416
149740	Fungal specific transcription factor	Fungal specific transcription factor	up	6.48557	1.88503	12.2255
137909	Fungal specific transcription factor	Fungal specific transcription factor	up	7.12254	3.04564	21.6927
174002	Fungal specific transcription factor	Fungal specific transcription factor	up	8.98067	6.99991	62.8639
37973	Fungal specific transcription factor	Fungal specific transcription factor	up	9.12174	5.94275	54.2082
66882	Fungal specific transcription factor	Fungal specific transcription factor	up	9.35375	2.55301	23.8802
207874	Fungal specific transcription factor	Fungal specific transcription factor	up	9.521	4.38325	41.7329
178664	Fungal specific transcription factor	Fungal specific transcription factor	up	10.9839	4.01165	44.0637
127192	Fungal specific transcription factor	Fungal specific transcription factor	up	13.5143	3.95452	53.4427
106401	Fungal specific transcription factor	Fungal specific transcription factor	up	26.0505	0.56748	14.7832
45276	Fungal specific transcription factor	Fungal specific transcription factor ; Fungal transcriptional regulatory protein, N-terminal	up	31.0886	1.04531	32.4974
71071	Fungal specific transcription factor	Fungal specific transcription factor	up	61.7743	0.620443	38.3275
144579	HMG	High mobility group box, HMG1/HMG2 ; High mobility group box, HMG	up	3.38122	3.62252	12.2485
166862	Zinc cluster	Fungal transcriptional regulatory protein, N-terminal	up	2.60934	11.5977	30.2624
132235	Zinc cluster	Fungal transcriptional regulatory protein, N-terminal	up	2.65934	3.55304	9.44874
201021	Zinc cluster	Fungal transcriptional regulatory protein, N-terminal	up	2.68846	11.61	31.2131
44189	Zinc cluster	Fungal transcriptional regulatory protein, N-terminal	up	2.86452	158.866	455.074
172984	Zinc cluster	Fungal transcriptional regulatory protein, N-terminal	up	2.90583	3.32773	9.66981
74156	Zinc cluster	Fungal transcriptional regulatory protein, N-terminal	up	2.94413	5.38767	15.862
160661	Zinc cluster	Fungal transcriptional regulatory protein, N-terminal ; Proteinase inhibitor I3, Kunitz legume	up	2.9445	8.34608	24.5751
189260	Zinc cluster	Fungal transcriptional regulatory protein, N-terminal	up	2.94759	64.5	190.12
208750	Zinc cluster	Fungal transcriptional regulatory protein, N-terminal	up	3.05515	10.446	31.9141
181155	Zinc cluster	Fungal transcriptional regulatory protein, N-terminal	up	3.07602	25.5585	78.6185
190476	Zinc cluster	Fungal transcriptional regulatory protein, N-terminal	up	3.23781	35.9285	116.33
135684	Zinc cluster	Fungal transcriptional regulatory protein, N-terminal ; Zinc finger, C2H2-like ; Zinc finger, C2H2-type	up	3.29196	4.43478	14.5991
144129	Zinc cluster	Fungal transcriptional regulatory protein, N-terminal ; Death effector	up	3.47252	4.28875	14.8928
137323	Zinc cluster	Fungal transcriptional regulatory protein, N-terminal	up	3.7065	7.29196	27.0276
32659	Zinc cluster	Fungal transcriptional regulatory protein, N-terminal	up	3.8799	5.98323	23.2144
105967	Zinc cluster	Fungal transcriptional regulatory protein, N-terminal	up	4.01243	49.1468	197.198
35498	Zinc cluster	Fungal transcriptional regulatory protein, N-terminal	up	4.07103	2.98585	12.1555
184495	Zinc cluster	Fungal transcriptional regulatory protein, N-terminal	up	4.1165	7.19661	29.6249
177516	Zinc cluster	Fungal transcriptional regulatory protein, N-terminal	up	4.20364	1.77546	7.46342
130811	Zinc cluster	Fungal transcriptional regulatory protein, N-terminal	up	4.25604	12.6212	53.7163
128499	Zinc cluster	Fungal transcriptional regulatory protein, N-terminal ; Aflatoxin biosynthesis regulatory protein	up	4.50092	2.95171	13.2854
16983	Zinc cluster	Fungal transcriptional regulatory protein, N-terminal	up	4.71079	36.2472	170.753
109343	Zinc cluster	Fungal transcriptional regulatory protein, N-terminal	up	5.11144	30.4954	155.875
134019	Zinc cluster	Fungal transcriptional regulatory protein, N-terminal	up	5.32862	6.02488	32.1043
115488	Zinc cluster	Aflatoxin biosynthesis regulatory protein ; Fungal transcriptional regulatory protein, N-terminal	up	5.51187	1.63514	9.01268
173839	Zinc cluster	Fungal transcriptional regulatory protein, N-terminal	up	5.55862	2.70742	15.0495
160412	Zinc cluster	Fungal transcriptional regulatory protein, N-terminal	up	5.95304	1.09949	6.54531
31474	Zinc cluster	Fungal transcriptional regulatory protein, N-terminal	up	6.37194	2.83754	18.0806
27395	Zinc cluster	Fungal transcriptional regulatory protein, N-terminal ; Phosphopantetheine attachment site	up	7.41985	6.11991	45.4088
149326	Zinc cluster	Fungal transcriptional regulatory protein, N-terminal	up	7.47137	9.82738	73.424
46027	Zinc cluster	Fungal transcriptional regulatory protein, N-terminal	up	13.2459	0.824551	10.9219
174082	Zinc cluster	Fungal transcriptional regulatory protein, N-terminal ; Aflatoxin biosynthesis regulatory protein	up	30.7388	0.699363	21.4975
149618	Zinc cluster and Fungal specific transcription factor	Fungal transcriptional regulatory protein, N-terminal ; Fungal specific transcription factor ; Legume lectin, beta domain	up	2.62471	7.65441	20.0906
111014	Zinc cluster and Fungal specific transcription factor	Fungal transcriptional regulatory protein, N-terminal ; Fungal specific transcription factor	up	2.64434	4.16802	11.0217
130637	Zinc cluster and Fungal specific transcription factor	Fungal transcriptional regulatory protein, N-terminal ; Fungal specific transcription factor	up	2.91861	5.99672	17.5021
177571	Zinc cluster and Fungal specific transcription factor	Fungal transcriptional regulatory protein, N-terminal ; Fungal specific transcription factor	up	2.99698	5.47013	16.3939
136014	Zinc cluster and Fungal specific transcription factor	Fungal transcriptional regulatory protein, N-terminal ; Fungal specific transcription factor	up	3.21424	5.27475	16.9543
35583	Zinc cluster and Fungal specific transcription factor	Fungal transcriptional regulatory protein, N-terminal ; Fungal specific transcription factor	up	3.33998	6.15682	20.5636
21721	Zinc cluster and Fungal specific transcription factor	Fungal transcriptional regulatory protein, N-terminal ; Fungal specific transcription factor	up	3.5211	4.23434	14.9095
177365	Zinc cluster and Fungal specific transcription factor	Fungal transcriptional regulatory protein, N-terminal ; Fungal specific transcription factor ; Peptidase M, neutral zinc metallopeptidases, zinc-binding site	up	3.58555	13.947	50.0077
165781	Zinc cluster and Fungal specific transcription factor	Fungal transcriptional regulatory protein, N-terminal ; Fungal specific transcription factor	up	3.71732	22.1216	82.233
181255	Zinc cluster and Fungal specific transcription factor	Fungal transcriptional regulatory protein, N-terminal ; Fungal specific transcription factor	up	3.82503	4.43844	16.9772
102795	Zinc cluster and Fungal specific transcription factor	Fungal transcriptional regulatory protein, N-terminal ; Fungal specific transcription factor	up	4.23201	3.42099	14.4777
48919	Zinc cluster and Fungal specific transcription factor	Fungal transcriptional regulatory protein, N-terminal ; Fungal specific transcription factor	up	4.28915	8.4585	36.2798
199854	Zinc cluster and Fungal specific transcription factor	Fungal transcriptional regulatory protein, N-terminal ; Fungal specific transcription factor	up	4.3055	53.0781	228.528
182956	Zinc cluster and Fungal specific transcription factor	Fungal transcriptional regulatory protein, N-terminal ; Fungal specific transcription factor	up	4.94472	1.67466	8.28073
170049	Zinc cluster and Fungal specific transcription factor	Fungal transcriptional regulatory protein, N-terminal ; Fungal specific transcription factor	up	5.0452	20.1208	101.513
181546	Zinc cluster and Fungal specific transcription factor	Fungal transcriptional regulatory protein, N-terminal ; Fungal specific transcription factor	up	5.27259	2.76872	14.5983
150230	Zinc cluster and Fungal specific transcription factor	Fungal transcriptional regulatory protein, N-terminal ; Fungal specific transcription factor ; 3-phosphoshikimate 1-carboxyvinyltransferase, core	up	5.87458	5.69941	33.4816
136410	Zinc cluster and Fungal specific transcription factor	Fungal transcriptional regulatory protein, N-terminal ; Fungal specific transcription factor ; N-6 adenine-specific DNA methylase, conserved site	up	6.02937	3.56418	21.4898
173626	Zinc cluster and Fungal specific transcription factor	Fungal transcriptional regulatory protein, N-terminal ; Fungal specific transcription factor	up	6.66848	2.01561	13.441
181577	Zinc cluster and Fungal specific transcription factor	Fungal transcriptional regulatory protein, N-terminal ; Fungal specific transcription factor	up	9.50809	0.66105	6.28532
70691	Zinc cluster and Fungal specific transcription factor	Fungal transcriptional regulatory protein, N-terminal ; Fungal specific transcription factor	up	9.65435	0.603297	5.82444
119533	Zinc cluster and Fungal specific transcription factor	Fungal transcriptional regulatory protein, N-terminal ; Fungal specific transcription factor	up	10.6755	1.84437	19.6896
119851	Zinc cluster and Fungal specific transcription factor	Fungal transcriptional regulatory protein, N-terminal ; Fungal specific transcription factor	up	11.65	0.891532	10.3863
139350	Zinc cluster and Fungal specific transcription factor	Fungal transcriptional regulatory protein, N-terminal ; Fungal specific transcription factor	up	13.4577	5.97239	80.3748
76080	Zinc cluster and Fungal specific transcription factor	Fungal transcriptional regulatory protein, N-terminal ; Fungal specific transcription factor	up	16.1774	1.05238	17.0248
97012	Zinc cluster and Fungal specific transcription factor	Fungal transcriptional regulatory protein, N-terminal ; Fungal specific transcription factor	up	17.3142	2.9708	51.437
56705	Zinc cluster and Fungal specific transcription factor	Fungal transcriptional regulatory protein, N-terminal ; Fungal specific transcription factor	up	17.4086	0.147307	2.56441
208035	Zinc cluster and Fungal specific transcription factor	Fungal transcriptional regulatory protein, N-terminal ; Fungal specific transcription factor	up	19.0651	1.17479	22.3974
77991	Zinc cluster and Fungal specific transcription factor	Fungal transcriptional regulatory protein, N-terminal ; Fungal specific transcription factor	up	25.6283	1.10324	28.2743
69307	Zinc cluster and Fungal specific transcription factor	Fungal transcriptional regulatory protein, N-terminal ; Fungal specific transcription factor	up	28.7692	3.18839	91.7274
181679	Zinc cluster and Fungal specific transcription factor	Fungal transcriptional regulatory protein, N-terminal ; Fungal specific transcription factor	up	28.9174	0.226269	6.5431
148025	Zinc cluster and Fungal specific transcription factor	Fungal transcriptional regulatory protein, N-terminal ; Fungal specific transcription factor	up	39.248	0.981034	38.5036
20957	bZIP	bZIP transcription factor, bZIP-1 ; Basic-leucine zipper (bZIP) transcription factor	down	-2.59235	407.38	157.147
198759	bZIP	bZIP transcription factor, bZIP-1 ; Transcription factor PAP1 ; Basic-leucine zipper (bZIP) transcription factor	down	-2.55997	440.42	172.041
35847	bZIP	bZIP transcription factor, bZIP-1 ; Basic-leucine zipper (bZIP) transcription factor	down	#DIV/0!	3.02871	0
34904	C2H2	Zinc finger, C2H2-type ; Tetratricopeptide TPR2 ; Tetratricopeptide region ; Zinc finger, C2H2-like	down	-3.49103	53.0984	15.21
37445	C2H2	Zinc finger, C2H2-type ; Zinc finger, C2H2-like	down	-2.95564	315.624	106.787
170457	C2H2	Zinc finger, C2H2-type ; Zinc finger, C2H2-like	down	-2.6222	40.8594	15.5821
76070	C2H2	Zinc finger, C2H2-type	down	-2.55977	101.23	39.5464
136242	Fungal specific transcription factor	Fungal specific transcription factor	down	-10.3292	206.09	19.9521
174463	Fungal specific transcription factor	Fungal specific transcription factor ; Fungal transcriptional regulatory protein, N-terminal	down	-8.74107	190.09	21.7468
30215	Fungal specific transcription factor	Fungal specific transcription factor	down	-7.82859	30.1951	3.85702
136340	Fungal specific transcription factor	Fungal specific transcription factor	down	-7.50327	4.18181	0.557331
207767	Fungal specific transcription factor	Fungal specific transcription factor	down	-3.94069	65.8024	16.6982
180603	Fungal specific transcription factor	Alcohol dehydrogenase, zinc-binding ; Fungal specific transcription factor ; Alcohol dehydrogenase GroES-like ; Alcohol dehydrogenase, zinc-containing, conserved site ; D-isomer specific 2-hydroxyacid dehydrogenase, NAD-binding ; GroES-like ; NAD(P)-binding	down	-2.60224	12.0675	4.63736
57925	HLH	Basic helix-loop-helix dimerisation region bHLH ; Helix-loop-helix DNA-binding	down	-2.88427	8.65078	2.9993
129747	HLH	Basic helix-loop-helix dimerisation region bHLH ; Helix-loop-helix DNA-binding	down	#DIV/0!	21.7299	0
142923	Myb	Myb, DNA-binding ; SANT, DNA-binding ; Homeodomain-like	down	-73.1064	851.869	11.6524
177482	Myb	Myb, DNA-binding ; SANT, DNA-binding ; Homeodomain-like	down	-25.1202	897.905	35.7443
46831	Zinc cluster	Fungal transcriptional regulatory protein, N-terminal ; Iron-containing alcohol dehydrogenase	down	-52.8494	73.6046	1.39272
175181	Zinc cluster	Fungal transcriptional regulatory protein, N-terminal	down	-41.2236	21.3692	0.518374
54905	Zinc cluster	Fungal transcriptional regulatory protein, N-terminal	down	-11.4091	103.387	9.06183
183864	Zinc cluster	Fungal transcriptional regulatory protein, N-terminal	down	-5.12291	42.1714	8.23194
153650	Zinc cluster	Fungal transcriptional regulatory protein, N-terminal	down	-4.23277	42.9327	10.1429
21644	Zinc cluster	Fungal transcriptional regulatory protein, N-terminal	down	-4.21202	121.201	28.775
44899	Zinc cluster	Fungal transcriptional regulatory protein, N-terminal ; Phosphopantetheine attachment site	down	-3.30277	9.95065	3.01282
198912	Zinc cluster	Fungal transcriptional regulatory protein, N-terminal	down	-3.18378	36.7906	11.5556
32226	Zinc cluster	Fungal transcriptional regulatory protein, N-terminal	down	-3.16036	8.18493	2.58987
118497	Zinc cluster	Fungal transcriptional regulatory protein, N-terminal	down	-2.93963	53.2861	18.1268
143999	Zinc cluster	Aflatoxin biosynthesis regulatory protein ; Fungal transcriptional regulatory protein, N-terminal ; Aflatoxin regulatory protein	down	-2.8219	38.6343	13.6909
46807	Zinc cluster	Fungal transcriptional regulatory protein, N-terminal ; Aflatoxin biosynthesis regulatory protein	down	-2.74445	8.21495	2.99329
174720	Zinc cluster	Fungal transcriptional regulatory protein, N-terminal	down	-2.62956	349.216	132.804
172911	Zinc cluster	Fungal transcriptional regulatory protein, N-terminal	down	-2.51049	42.1632	16.7948
121466	Zinc cluster	Fungal transcriptional regulatory protein, N-terminal	down	#DIV/0!	4.44163	0
183139	Zinc cluster	Fungal transcriptional regulatory protein, N-terminal	down	#DIV/0!	2.95287	0
55819	Zinc cluster and Fungal specific transcription factor	Fungal transcriptional regulatory protein, N-terminal ; Fungal specific transcription factor	down	-8.08299	17.7558	2.19669
166955	Zinc cluster and Fungal specific transcription factor	Fungal transcriptional regulatory protein, N-terminal ; Fungal specific transcription factor	down	-3.5025	17.8908	5.10803
182900	Zinc cluster and Fungal specific transcription factor	Fungal transcriptional regulatory protein, N-terminal ; Fungal specific transcription factor	down	-2.89256	9.67021	3.34314
158104	Zinc cluster and Fungal specific transcription factor	Fungal transcriptional regulatory protein, N-terminal ; Fungal specific transcription factor	down	-2.6277	28.5004	10.8461
