# Supplementary material for: Regulatory networks underlying mycorrhizal development delineated by genome-wide expression profiling and functional analysis of the transcription factor repertoire of the plant symbiotic fungus Laccaria bicolor
Source: BMC Genomics. 2017 Sep 18;18:737. doi: 10.1186/s12864-017-4114-7 (PMC5604158; doi:10.1186/s12864-017-4114-7)
Supplement: Supplementary file 6 — List of L. bicolor “core” TF orthologues genes in ECM fungi (A. muscaria; H. cylindrosporum; P. involutus, P. croceum, S. luteus, C. geophilum and T. melanospsorum). The shaded rows indicate orthologues (using Reciprocal Blast Hit) of L. bicolor TFs, which are up or downregulated in symbiotic tissues. (XLSX 25 kb) [file 12864_2017_4114_MOESM6_ESM.xlsx]

## Sheet: Table S6
Laccaria bicolor "core" transcription factors upregulated in symbotic tissues
L. bicolor V2	A. muscaria V1	Score	E-value	Identity	Coverage	H. cylindrosporum	Score	E-value	Identity	Coverage	P. croceum	Score	E-value	Identity	Coverage	S. luteus	Score	E-value	Identity	Coverage	P. involutus	Score	E-value	Identity	Coverage	C. geophilum	Score	E-value	Identity	Coverage	T. melanosporum	Score	E-value	Identity	Coverage
395214	74806	249	3.15e-17	54.3	62.2	445835	246	7.94e-17	62.7	14.6	821924	267	9.24e-24	50	19.4	806544	281	1.1e-25	51.9	21	-	-	-	-	-	-	-	-	-	-	-	-	-	-	-
443509	72704	308	6.44e-34	93.2	88.1	26356	1357	4.87e-102	64.5	49.4	224800	900	6.21e-76	68.1	37.4	802821	1099	3.94e-70	63.4	52	154238	898	2.92e-80	69.4	34.1	575122	243	5.09e-25	68.7	15.1	1299	283	9.9e-26	75.8	15.6
487565	50439	184	9e-19	41.7	97.3	72573	112	1.59e-08	38.9	7.1	822572	141	6.17e-08	34.7	17.6	1748859	152	3.98e-10	36	85.2	15149	155	6.59e-10	39.4	22.7	541627	131	3.14e-11	34.7	9.4	1905	124	1.78e-10	43.1	7.3
608663	187049	2363	0	53	81.6	78829	3457	0	71	91	65227	2353	0	55.2	94.2	1864587	2700	0	61.6	88.8	83109	2797	0	58.5	99.1	568977	145	2.84e-06	37.3	46.6	-	-	-	-	-
308583	184747	1247	2.66e-105	48.3	59.9	72573	1635	0	57.7	69.2	823859	1330	7.05e-151	51.5	58.8	813165	152	7.83e-13	51	6.6	176752	230	8.57e-19	45.1	10	217620	337	6.89e-26	34.5	18.3	3797	323	2.43e-24	29.1	26.1
302141	55133	394	5.58e-46	77.1	86.5	29173	614	6.99e-54	68.1	33.7	571433	526	7.36e-47	67.2	29	1124686	413	1.5e-48	80.2	20.8	152792	465	9.75e-39	61.5	27.4	606776	270	5.28e-24	61.6	15.5	5277	280	1.34e-25	62.8	15.3
298274	165680	556	3.86e-56	57.4	34.2	448921	991	2.7e-100	66.5	59.3	332213	520	2.32e-46	50.2	49.7	1581301	432	1.83e-39	58.3	28	83732	349	7.66e-35	64.6	28.8	-	-	-	-	-	2108	136	6.61e-11	33.3	16.7
292029	435252	1314	5.15e-101	49	82.6	442655	1352	3.4e-169	64	90.4	595191	1050	1.03e-103	47.4	70.4	384093	624	1.03e-50	42.6	51.8	167077	637	4.94e-48	43.8	49	-	-	-	-	-	-	-	-	-	-
484885	199955	212	4.2e-22	57.1	91.3	27401	206	2.84e-21	76.7	59.7	71395	189	7.14e-19	73.8	40	50128	202	1.42e-17	79.1	86	41225	157	1.55e-14	65	65.6	82956	118	3.16e-09	36.2	8.6	1097	115	4.9e-09	47.6	4.9
307141	163769	2090	0	61.6	68.3	412939	2271	0	66.8	59.6	789690	2123	0	62.2	70.9	88611	2157	0	62.5	73	172061	2051	0	62.6	63.5	599784	313	6.61e-17	31.9	28.1	2986	374	1.79e-20	37.2	24.7
383085	185224	2636	0	62.2	98.7	298017	3306	0	76.5	94.2	818914	2143	0	66.2	73	753736	2128	0	67.5	61.2	126051	2237	0	70.5	63.4	156401	243	3.2e-13	33.3	19.6	5561	312	1.79e-17	32.2	21.7
393526	9992	578	3.67e-54	38.3	47.5	449285	798	3.86e-79	43.4	63.9	595191	706	2.45e-70	42.5	54.8	813715	511	2.88e-40	36.2	45.4	156272	502	4.2e-39	36.8	49.8	584306	120	1.54e-08	57.6	4.2	-	-	-	-	-
Laccaria bicolor "core" transcription factors donwregulated in symbotic tissues
L. bicolor V2	A. muscaria V1	Score	E-value	Identity	Coverage	H. cylindrosporum	Score	E-value	Identity	Coverage	P. croceum	Score	E-value	Identity	Coverage	S. luteus	Score	E-value	Identity	Coverage	P. involutus	Score	E-value	Identity	Coverage	C. geophilum	Score	E-value	Identity	Coverage	T. melanosporum	Score	E-value	Identity	Coverage
652780	84759	497	3.87e-39	70.6	37.6	341828	342	1.62e-27	83.5	21.1	435898	331	5.5e-32	83.1	25.2	93076	332	4.96e-26	72.7	20.3	8262	344	1.37e-27	73	19.9	-	-	-	-	-	-	-	-	-	-
379257	183084	1171	1.14e-103	59.1	54.8	209936	978	2.81e-84	61.8	75.1	232444	1570	1.91e-111	63.1	55.2	798216	1184	7.66e-114	69.6	43.6	152251	1284	9.78e-114	68.4	46.2	608505	353	1.73e-33	50.4	20.4	2832	421	5.68e-43	53.7	22.5
444635	783518	220	2.57e-08	32.4	21.7	313701	152	7.47e-13	35	22.5	815547	168	2.66e-10	38.4	11.5	39442	172	1.39e-15	37	64.3	133065	195	6e-14	45.6	70.1	533402	122	1.01e-08	29.3	16.8	2367	158	2.82e-09	34.9	17.7
681707	13690	476	2.53e-24	37.5	106.4	449477	588	5.4e-33	41.1	92	476405	1365	2.45e-100	44.2	200.3	801544	1249	6.18e-101	47	167.8	172291	1494	1.41e-98	43.9	218.2	553517	619	1.79e-28	40.1	87.3	4541	268	1.14e-14	42	23.3
670084	184747	1434	9.83e-166	53	67.9	72573	961	1.11e-90	39.3	60.1	823859	1550	3.81e-176	53.1	68.3	813165	173	4.06e-11	39.2	10.6	176752	176	1.6e-11	39.2	9.6	217620	292	5.59e-20	34.4	16.9	6586	427	3.42e-23	35.8	19.9
164524	54705	319	1.66e-36	65.5	100	12257	205	6.42e-21	50.6	15.1	87339	331	5.47e-33	69.4	13.5	1752875	349	5.59e-36	73.5	49.1	79316	347	1.06e-35	71.4	49.4	546252	192	2.32e-14	45.7	10.9	3344	204	3.42e-16	48.2	12
304495	111614	2104	0	63.6	63.2	446984	2584	0	70.1	68.3	142493	1843	0	56.5	70.4	797799	1740	1.77e-139	51.9	77.5	7418	1366	1.73e-143	52.1	68.5	541847	202	5.92e-13	34	12.2	5561	260	2.11e-15	30.1	18.2
309690	111614	1212	1.64e-112	43.9	52.5	446927	2394	0	71.9	63.4	824811	2289	0	65.4	74.1	804702	2120	0	69	64.2	107067	2019	0	63.5	64.4	541847	176	1.53e-09	32.3	12	5561	290	2.06e-14	31.2	26.2
573284	-	-	-	-	-	445331	401	1.91e-49	66.4	11	820112	367	1.6e-44	64.5	12.8	-	-	-	-	-	-	-	-	-	-	-	-	-	-	-	-	-	-	-	-
625677	185784	468	5.85e-51	85.8	20.2	78167	168	6.29e-15	97.1	32.7	825291	396	2.25e-29	75.8	24	373712	482	7.79e-53	86	23.5	162337	469	4.66e-51	84.9	20	-	-	-	-	-	-	-	-	-	-
482609	459398	754	3.15e-90	78.7	30.3	276090	1029	3.93e-115	71.7	57.7	826683	803	1.12e-89	72.3	43.8	812082	807	6.32e-88	66.4	47.4	15428	520	3.8e-58	72.3	67.7	709605	158	5.4e-09	41.4	7	5235	147	9.08e-08	43.3	8.5
648888	169792	733	2.38e-64	75.1	34.5	448734	752	1.35e-61	64	33.5	817978	795	8.26e-68	66.2	41.9	1823112	778	6.45e-66	64.3	46.7	15407	694	9.32e-59	67.7	32.9	709605	154	2.5e-08	50.9	5.7	5235	159	3.13e-09	50.9	8.1
658142	12668	154	2.93e-13	39.7	20.9	276090	173	3.7e-11	38	15.5	533337	172	5.91e-11	44.9	12	1118613	222	1.43e-16	45.2	19.5	32552	151	8.21e-13	40	93.3	-	-	-	-	-	5235	125	1.69e-09	33.3	10.6
297319	8263	140	4.1e-11	40.8	11.1	28906	900	2.29e-109	68.6	46.8	66622	910	9.69e-106	67.2	45.7	634996	952	1.77e-111	69.8	47.3	12861	919	5.31e-107	69.1	42.6	680537	366	7e-21	43	30.1	4664	187	4.83e-09	36.4	28.7
231949	144811	2001	0	71.1	91.1	339857	2245	0	76.5	84	823942	1583	0	68.4	79.5	806302	1805	0	65.6	81.6	109844	1638	0	67.3	76.2	664288	815	1.02e-61	47.6	60.2	5572	720	6.99e-58	48.4	54.3
483735	-	-	-	-	-	-	-	-	-	-	-	-	-	-	-	-	-	-	-	-	-	-	-	-	-	-	-	-	-	-	-	-	-	-	-
456860	165680	342	2.49e-32	58.1	18.9	28414	765	1.28e-81	54.1	58.2	332213	379	2.3e-37	49.3	31.3	1581301	463	2.42e-38	51.6	33.7	83732	398	6.52e-35	43.8	50.8	-	-	-	-	-	2108	156	1.55e-13	43.2	12.5
482572	165680	221	7.41e-12	43.6	19.8	362257	215	7.33e-17	66.2	14.1	332213	179	5.82e-12	70.8	10.9	1581301	206	5.2e-10	50.7	15.9	83732	163	7.25e-10	53.3	18	-	-	-	-	-	-	-	-	-	-
313811	197822	379	9.51e-39	68.4	32.3	441943	476	1.16e-41	60.9	41.7	51	277	6.52e-30	64.5	26.1	802475	508	5.92e-46	59	51.3	97041	468	4.5e-45	53.2	55.5	566283	141	1.74e-11	52.5	5.7	3058	171	8.28e-16	50.9	7
483007	79988	219	8.92e-22	60	52.4	444032	631	6.29e-56	63.2	50.7	216910	396	1.73e-24	54.7	27.1	808808	257	6.93e-10	39	14.2	109974	146	8.62e-12	42.9	6.4	364220	117	7.2e-08	46.3	4.6	1097	129	9.54e-10	50	5.3
594734	539126	311	1.3e-23	53.2	35.2	172756	202	1.34e-19	52.7	16.9	823959	172	1.93e-15	63.5	11.8	729847	258	3.35e-27	65.7	17.7	-	-	-	-	-	-	-	-	-	-	-	-	-	-	-
301157	182916	2610	0	63.7	84.1	439142	2889	0	67.1	87.8	813808	2441	0	57.5	85.5	774824	2222	0	60.6	75.2	124414	2333	0	59.8	77.4	687101	256	1.13e-14	37.5	18.1	1909	402	1.79e-24	32.3	36.1
