# Supplementary material for: Regulatory networks underlying mycorrhizal development delineated by genome-wide expression profiling and functional analysis of the transcription factor repertoire of the plant symbiotic fungus Laccaria bicolor
Source: BMC Genomics. 2017 Sep 18;18:737. doi: 10.1186/s12864-017-4114-7 (PMC5604158; doi:10.1186/s12864-017-4114-7)
Supplement: Supplementary file 7 — List of P. trichocarpa TFs, unconventional activators and putative unconventional activators retrieved from, and functionally validated by, the TAT screen of ECM and Roots libraries. For each gene, additional information (e.g. number of clones retrieved, name and other characteristics of the most informative best hit obtained from a BLASTX search carried out in GenBank, IPR domain if any) is reported. (XLSX 27 kb) [file 12864_2017_4114_MOESM7_ESM.xlsx]

## Sheet: Table S7
Sequence information				BlastP results			Conserved domains
seq ID	Protein ID	ECM	Root	ACC number	Description	Organism	IPR number	Description
Transcription factors (specific DNA binding domain)
Contig04	EEE79228.1	10	13	XP_002304249.1	AP2/ERF domain-containing transcription factor	Populus trichocarpa	IPR001471	Pathogenesis-related transcriptional factor/ERF, DNA-binding
Contig06	EEE98009.1	1	3	ACV92010.1	WRKY transcription factor 8	Populus tomentosa	IPR003657	DNA-binding WRKY
Contig08	EEE84254.1	1	2	XP_002518861.1	transcription factor, putative	Ricinus communis	IPR003035	Plant regulator RWP-RK
Contig11	EEE76957.1	17	29	XP_002328610.1	type-b response regulator	Populus trichocarpa	IPR014778	Myb, DNA-binding
Contig14	ABK95942.1	0	3	XP_003632476.1	homeobox-leucine zipper protein	Vitis vinifera	IPR001356	Homeobox
Contig15	EEE86796.1	2	0	XP_002312841.1	ethylene-insensitive 3a	Populus trichocarpa	IPR023278	Ethylene insensitive 3-like protein, DNA-binding domain
Contig16	EEF07892.1	1	1	AAS00054.1	CONSTANS-like protein CO1	Populus deltoides	IPR000315	Zinc finger, B-box
Contig18	EEE86158.1	2	0	XP_002524697.1	r2r3-myb transcription factor	Ricinus communis	IPR014778	Myb, DNA-binding
Contig19	EEF06004.1	3	0	ACF77118.1	CBF4a	Populus hopeiensis	IPR001471	Pathogenesis-related transcriptional factor/ERF, DNA-binding
Contig20	EEE80315.1	2	0	XP_002301042.1	AP2/ERF domain-containing transcription factor	Populus trichocarpa	IPR001471	Pathogenesis-related transcriptional factor/ERF, DNA-binding
Contig22	EEE91138.1	2	0	XP_002310688.1	NAC domain protein	Populus trichocarpa	IPR003441	No apical meristem (NAM) protein
Contig25	EEF10469.1	7	5	XP_002331217.1	AP2/ERF domain-containing transcription factor	Populus trichocarpa	IPR001471	Pathogenesis-related transcriptional factor/ERF, DNA-binding
Contig26	EEE87407.1	3	3	XP_002531120.1	r2r3-myb transcription factor	Ricinus communis	IPR014778	Myb, DNA-binding
Contig28	EEE88823.1	2	2	XP_002311456.1	AP2/ERF domain-containing transcription factor	Populus trichocarpa	IPR001471	Pathogenesis-related transcriptional factor/ERF, DNA-binding
Contig29	EEF01509.1	3	0	XP_002315338.1	NAC domain protein	Populus trichocarpa	IPR003441	No apical meristem (NAM) protein
Contig30	EEF01571.1	2	0	XP_002315400.1	ethylene-insensitive 3c	Populus trichocarpa	IPR023278	Ethylene insensitive 3-like protein, DNA-binding domain
Contig31	EEE94191.1	3	0	XP_002307195.1	NAC domain protein	Populus trichocarpa	IPR003441	No apical meristem (NAM) protein
Contig34	EEE95079.1	2	0	XP_002319156.1	AP2/ERF domain-containing transcription factor	Populus trichocarpa	IPR001471	Pathogenesis-related transcriptional factor/ERF, DNA-binding
Contig35	EEE82872.1	3	2	XP_002298067.1	AP2/ERF domain-containing transcription factor	Populus trichocarpa	IPR001471	Pathogenesis-related transcriptional factor/ERF, DNA-binding
Contig47	EEE93727.1	2	5	XP_002306731.1	NAC domain protein	Populus trichocarpa	IPR003441	No apical meristem (NAM) protein
Contig48	EEE98473.1	1	1	XP_002511920.1	WRKY transcription factor	Ricinus communis	IPR003657	DNA-binding WRKY
Contig49	EEF03501.1	3	5	ADW65758.1	CONSTANS-like protein	Gossypium hirsutum	IPR000315	Zinc finger, B-box
Contig51	EEE81423.1	1	2	XP_002302150.1	NAC domain protein	Populus trichocarpa	IPR003441	No apical meristem (NAM) protein
Contig55	ABO48363.1	2	2	XP_002318846.1	AP2/ERF domain-containing transcription factor	Populus trichocarpa	IPR001471	Pathogenesis-related transcriptional factor/ERF, DNA-binding
Contig56	EEE90737.1	0	2	ADL36694.1	GATA domain class transcription factor	Malus x domestica	IPR000679	Zinc finger, GATA-type
Contig57	EEF05436.1	6	5	XP_002528697.1	WRKY transcription factor	Ricinus communis	IPR003657	DNA-binding WRKY
Contig61	ABK96202.1	1	3	XP_002266803.1	transcription factor VIP1-like	Vitis vinifera	IPR011700	Basic leucine zipper
Contig63	EEE86241.1	1	2	ACV92010.1	WRKY transcription factor 8	Populus tomentosa	IPR003657	DNA-binding WRKY
Contig66	EEE88259.1	0	2	XP_002274709.1	RING finger and CHY zinc finger domain-containing protein	Vitis vinifera	IPR008913	Zinc finger, CHY-type
Contig67	EEF02378.1	1	9	BAG15872.1	transcription factor	Bruguiera gymnorhiza	IPR000571	Zinc finger, CCCH-type
Contig69	EEE91024.1	1	1	XP_002310574.1	AP2/ERF domain-containing transcription factor	Populus trichocarpa	IPR001471	Pathogenesis-related transcriptional factor/ERF, DNA-binding
Contig73	EEF02542.1	1	1	XP_002534043.1	GATA transcription factor	Ricinus communis	IPR000679	Zinc finger, GATA-type
Contig74	EEE79528.1	1	1	XP_003525349.1	probable WRKY transcription factor	Glycine max	IPR003657	DNA-binding WRKY
Contig79	EEE89104.1	0	2	XP_002515013.1	r2r3-myb transcription factor	Ricinus communis	IPR014778	Myb, DNA-binding
Contig80	EEE91291.1	0	2	XP_002533810.1	nuclear receptor binding set domain containing protein 1, nsd	Ricinus communis	IPR003121	SWIB/MDM2 domain
Contig81	EEF03056.1	0	2	XP_002533687.1	zinc finger protein	Ricinus communis	IPR000315	Zinc finger, B-box
Contig82	EEE75252.1	2	0	NP_566998.1	Forkhead-associated (FHA) domain	Arabidopsis thaliana	IPR000253	Forkhead-associated (FHA) domain
ECM-L1_A05	EEE89350.1	1	0	XP_002311983.1	NAC domain protein	Populus trichocarpa	IPR003441	No apical meristem (NAM) protein
ECM-L1_C02	EEF05376.1	1	0	XP_002323615.1	AP2/ERF domain-containing transcription factor	Populus trichocarpa	IPR001471	Pathogenesis-related transcriptional factor/ERF, DNA-binding
ECM-L1_D10	EEF05234.1	1	0	XP_002519505.1	DNA binding protein	Ricinus communis	IPR014778	Myb, DNA-binding
ECM-L1_E05	EEE85331.1	1	0	XP_002300526.1	AP2/ERF domain-containing transcription factor	Populus trichocarpa	IPR001471	Pathogenesis-related transcriptional factor/ERF, DNA-binding
ECM-L1_E09	EEE73663.1	1	0	XP_002326913.1	f-box family protein	Populus trichocarpa	IPR003851	Zinc finger, Dof-type
ECM-L2_B02	EEE95882.1	1	0	XP_003544908.1	probable WRKY transcription factor	Glycine max	IPR003657	DNA-binding WRKY
ECM-L2_C12	EEE91967.1	1	0	XP_002308444.1	transcription factor E2F	Populus trichocarpa	IPR011991	Winged helix-turn-helix transcription repressor DNA-binding
ECM-L2_F01	EEE94487.1	1	0	XP_002266803.1	transcription factor VIP1-like	Vitis vinifera	IPR011700	Basic leucine zipper
ECM-L3_B05	EEE73492.1	1	0	XP_002332559.1	AP2/ERF domain-containing transcription factor	Populus trichocarpa	IPR001471	Pathogenesis-related transcriptional factor/ERF, DNA-binding
ECM-L3_G04	EEE75978.1	1	0	XP_002328098.1	ethylene-insensitive 3b	Populus trichocarpa	IPR023278	Ethylene insensitive 3-like protein, DNA-binding domain
ROOT-L1_A03	EEE90395.1	0	1	XP_002309945.1	NAC domain protein	Populus trichocarpa	IPR003441	No apical meristem (NAM) protein
ROOT-L1_C05	EEE75174.1	0	1	NP_201474.1	C2H2-like zinc finger protein	Arabidopsis thaliana	IPR013087	Zinc finger, C2H2-type/integrase, DNA-binding
ROOT-L1_E05	EEE89658.1	0	1	XP_002512054.1	LIGULELESS1 protein, putative	Ricinus communis	IPR004333	Transcription factor, SBP-box
ROOT-L1_G09	EEF04673.1	0	1	XP_003535147.1	transcription factor GAMYB-like	Glycine max	IPR014778	Myb, DNA-binding
ROOT-L2_A07	EEE84988.1	0	1	XP_003593218.1	Methyl binding domain protein	Medicago truncatula	IPR016177	DNA-binding, integrase-type
ROOT-L2_C07	EEF07237.1	0	1	XP_002334238.1	AP2/ERF domain-containing transcription factor	Populus trichocarpa	IPR001471	Pathogenesis-related transcriptional factor/ERF, DNA-binding
ROOT-L2_C09	EEE94386.1	0	1	XP_002307390.1	AP2/ERF domain-containing transcription factor	Populus trichocarpa	IPR001471	Pathogenesis-related transcriptional factor/ERF, DNA-binding
ROOT-L2_D09	EEE80763.1	0	1	XP_002301490.1	AP2/ERF domain-containing transcription factor	Populus trichocarpa	IPR001471	Pathogenesis-related transcriptional factor/ERF, DNA-binding
ROOT-L2_E07	EEE93218.1	0	1	ADW65758.1	CONSTANS-like protein	Gossypium hirsutum	IPR000315	Zinc finger, B-box
ROOT-L2_E11	EEE87189.1	0	1	XP_002313234.1	GRAS family transcription factor	Populus trichocarpa	IPR005202	Transcription factor GRAS
ROOT-L2_H05	EEE87556.1	0	1	XP_002313601.1	NAC domain protein, IPR003441	Populus trichocarpa	IPR003441	No apical meristem (NAM) protein
ROOT-L3_B12	EEE84260.1	0	1	XP_003604938.1	Auxin response factor	Medicago truncatula	IPR015300	DNA-binding pseudobarrel domain
ROOT-L3_E12	EEE89594.1	0	1	AAV85474.1	myb family transcription factor-related protein	Populus tomentosa	IPR014778	Myb, DNA-binding
ROOT-L3_G11	EEE97067.1	0	1	XP_002318847.1	AP2/ERF domain-containing transcription factor	Populus trichocarpa	IPR001471	Pathogenesis-related transcriptional factor/ERF, DNA-binding
Protein with aspecific nucleic acid binding domain
ECM-L1_E02	EEE87990.1	1	0	XP_002279202.2	zinc finger CCCH domain-containing protein	Vitis vinifera
ECM-L2_F03	EEE96778.1	1	0	XP_002511999.1	RNA binding protein	Ricinus communis	IPR000061	SWAP/Surp
ROOT-L2_D04	EEF07685.1	0	1	XP_002268751.1	pumilio homolog 5	Vitis vinifera	IPR001313	Pumilio RNA-binding repeat
ROOT-L1_F10	EEE82908.1	0	1	BAF46306.1	ataxin-2 related protein	Ipomoea nil	IPR009604	LsmAD domain
ROOT-L2_E05	EEE81416.1	0	1	XP_002279792.2	protein MEI2-like 2-like	Vitis vinifera	IPR000504	RNA recognition motif domain
Unconventional activators with nuclear localization
Contig52	EEE93901.1	0	2	XP_002280700.1	protein LTV1 homolog	Vitis vinifera
Contig59	EEE76923.1	7	2	XP_002275593.1	importin subunit alpha-1	Vitis vinifera	IPR000225	Armadillo
Contig60	EEF12521.1	0	2	XP_003595566.1	CTD small phosphatase-like protein	Medicago truncatula	IPR004274	NLI interacting factor
ECM-L1_G09	EEE89572.1	1	0	XP_002514774.1	cohesin subunit rad21	Ricinus communis	IPR006909	Rad21/Rec8-like protein, C-terminal, eukaryotic
ECM-L2_D07	EEE93110.1	1	0	XP_002532142.1	transcription elongation factor s-II	Ricinus communis	IPR003618	Transcription elongation factor S-II, central domain
ROOT-L1_E11	EEF03397.1	0	1	XP_002532142.1	transcription elongation factor s-II	Ricinus communis	IPR003618	Transcription elongation factor S-II, central domain
ECM-L2_H11	EEE97057.1	1	0	XP_002510837.1	Transcriptional corepressor SEUSS	Ricinus communis	IPR002691	LIM binding protein
ROOT-L1_C04	EEE85351.1	0	1	NP_565199.1	DNA topoisomerase 2-associated protein PAT1	Arabidopsis thaliana
ROOT-L1_G07	EEE97843.1	0	1	XP_002521404.1	DNA repair helicase rad5,16,	Ricinus communis
Putative unconventional activators with intracellular localization
Contig02	EEE87673.1	1	4	XP_002533858.1	26S proteasome non-atpase regulatory subunit	Ricinus communis	IPR003903	Ubiquitin interacting motif
Contig12	EEF00732.1	1	5	XP_002514982.1	3'-N-debenzoyl-2'-deoxytaxol N-benzoyltransferase	Ricinus communis	IPR003480	Transferase
Contig23	EEE82379.1	1	1	NP_179621.1	RPM1 interacting protein 13	Arabidopsis thaliana
Contig71	ABJ91226.1	1	2	ABJ91226.1	CBL-interacting protein kinase 19	Populus trichocarpa	IPR004041	NAF domain
Contig77	EEE94413.1	2	0	XP_002513820.1	Oxysterol-binding protein	Ricinus communis	IPR000648	Oxysterol-binding protein
Contig50	EEE87430.1	0	2	NP_180260.1	Ubiquitin-associated/translation elongation factor EF1B	Arabidopsis thaliana	IPR015940	Ubiquitin-associated/translation elongation factor EF1B, N-terminal, eukaryote
Contig21	EEE74078.1	3	0	NP_193405.1	60S ribosomal protein L15-1	Arabidopsis thaliana	IPR000439	Ribosomal protein L15e
Contig17	EEE83981.1	1	1	NP_196773.1	Ubiquitin-associated/translation elongation factor EF1B	Arabidopsis thaliana	IPR000449	Ubiquitin-associated/translation elongation factor EF1B, N-terminal
Contig83	EEF01760.1	1	1	XP_002528348.1	o-linked n-acetylglucosamine transferase	Ricinus communis	IPR011990	Tetratricopeptide-like helical
Contig33	EEF03568.1	1	1	AAF34804.1	CDK-activating kinase	Euphorbia esula	IPR017442	Serine/threonine-protein kinase-like domain
ROOT-L2_G05	EEF08981.1	0	1	XP_003630417.1	Serine/threonine protein kinase	Medicago truncatula	IPR017442	Serine/threonine-protein kinase-like domain
ROOT-L1_F06	EEE88471.1	0	1	XP_002284945.1	E3 SUMO-protein ligase SIZ1	Vitis vinifera	IPR003034	DNA-binding SAP
ECM-L1_H10	EEF08751.1	1	0	XP_002283831.2	26S protease regulatory subunit 6A homolog A	Vitis vinifera	IPR003959	ATPase, AAA-type, core
ECM-L2_B04	EEF09851.1	1	0	XP_002271062.1	E3 ubiquitin-protein ligase RING1-like	Vitis vinifera	IPR018957	Zinc finger, C3HC4 RING-type
ECM-L1_B08	EEE92166.1	1	0	XP_002888582.1	proteasome maturation factor UMP1 family	Arabidopsis lyrata	IPR008012	Proteasome maturation factor UMP1
ROOT-L1_D06	EEE82009.1	0	1	XP_002523135.1	kinesin heavy chain	Ricinus communis	IPR001715	Calponin homology domain
ECM-L1_A04	EEF08518.1	1	0	XP_002533958.1	SGT1 protein, putative	Ricinus communis	IPR010770	SGT1
ECM-L1_B04	EEE78543.1	1	0	XP_002509715.1	ara4-interacting protein	Ricinus communis	IPR001012	UBX
ECM-L1_G10	EEE85783.1	1	0	XP_002513634.1	NADH dehydrogenase	Ricinus communis	IPR006806	ETC complex I subunit
ECM-L2_A05	EEF09223.1	1	0	NP_200436.1	protein hapless 8	Arabidopsis thaliana
ECM-L2_B06	EEE89827.1	1	0	XP_002525994.1	Polcalcin Jun	Ricinus commun	IPR018248	EF-hand
ECM-L2_B07	EEE71915.1	1	0	XP_002326245.1	serine/threonine protein kinase 1, CTR1	Populus trichocarpa	IPR001245	Serine-threonine/tyrosine-protein kinase
ECM-L2_C01	EEF08435.1	1	0	XP_002330269.1	2-oxoglutarate-dependent dioxygenase	Populus trichocarpa	IPR005123	Oxoglutarate/iron-dependent oxygenase
ECM-L2_C08	EEE84929.1	1	0	XP_002893466.1	GYF domain-containing protein	Arabidopsis thaliana	IPR003169	GYF
ECM-L2_C11	EEE83163.1	1	0	NP_563791.1	putative protein phosphatase 2C 4	Arabidopsis thaliana	IPR001932	Protein phosphatase 2C-like
ECM-L2_D11	EEE81740.1	1	0	XP_002511206.1	Polcalcin	Ricinus communis	IPR018248	EF-hand
ECM-L2_G05	EEE91516.1	1	0	XP_002275793.1	ganglioside-induced differentiation-associated-protein 2	Vitis vinifera	IPR001251	Cellular retinaldehyde-binding/triple function, C-terminal
ECM-L2_G07	EEE94137.1	1	0	XP_002533887.1	organic anion transporter, putative	Ricinus communis	IPR004853	Domain of unknown function DUF250
ECM-L3_C03	EEE81936.1	1	0	NP_569023.1	GTP binding protein	Arabidopsis thaliana	IPR001806	Small GTPase superfamily
ECM-L3_D02	EEE84489.1	1	0	NP_201222.1	dentin sialophosphoprotein-like protein	Arabidopsis thaliana
ROOT-L1_A10	ABK92631.1	0	1	ABK92631.1	ATP binding protein	Ricinus communis
ROOT-L1_B01	EEF04671.1	0	1	XP_002322910.1	aquaporin, MIP family, TIP subfamily	Populus trichocarpa	IPR000425	Major intrinsic protein
ROOT-L1_C07	EEE96543.1	0	1	NP_177487.2	protein kinase domain-containing protein	Arabidopsis thaliana	IPR017442	Serine/threonine-protein kinase-like domain
ROOT-L1_D10	EEF11126.1	0	1	XP_002529225.1	Cysteine protease ATG4B, putative	Ricinus communis	IPR005078	Peptidase C54
ROOT-L1_E08	EEF01913.1	0	1	ACN76468.1	CBL-interacting protein kinase 10	Populus euphratica	IPR004041	NAF domain
ROOT-L1_E09	EEE94689.1	0	1	XP_002510470.1	vacuolar proton atpase, putative	Ricinus communis	IPR002490	ATPase, V0/A0 complex, 116kDa subunit
ROOT-L1_E10	EEE96727.1	0	1	NP_188412.2	protein kinase family protein	Arabidopsis thaliana	IPR017442	Serine/threonine-protein kinase-like domain
ROOT-L1_H03	EEE88220.1	0	1	XP_002285194.1	serine/threonine-protein phosphatase	Glycine max	IPR007587	SIT4 phosphatase-associated protein family
ROOT-L1_H08	EEE76619.1	0	1	NP_564664.1	autophagy 18H-like protein	Arabidopsis thaliana	IPR019781	WD40 repeat, subgroup
ROOT-L1_H11	EEE93430.1	0	1	NP_173582.2	calcium-binding EF-hand-containing protein	Arabidopsis thaliana
ROOT-L2_B04	EEE97538.1	0	1	XP_003634651.1	receptor-like protein kinase THESEUS 1	Arabidopsis thaliana	IPR001245	Serine-threonine/tyrosine-protein kinase
ROOT-L2_B07	EEF10743.1	0	1	XP_002885828.1	SH3 domain-containing protein	Arabidopsis thaliana	IPR001452	Src homology-3 domain
ROOT-L2_D08	EEE70414.1	0	1	XP_002512737.1	Chaperone protein dnaJ 8, chloroplast precursor	Ricinus communis	IPR001623	Heat shock protein DnaJ, N-terminal
ROOT-L2_D10	EEE94844.1	0	1	XP_002318921.1	stress-induced hydrophobic peptide	Populus trichocarpa	IPR000612	Uncharacterised protein family UPF0057
ROOT-L2_E01	ABK95110.1	0	1	XP_002510170.1	cysteine protease, putative	Ricinus communis	IPR000118	Granulin
ROOT-L2_E02	EEE93091.1	0	1	XP_002516577.1	AP-2 complex subunit beta-1, putative	Ricinus communis	IPR002553	Clathrin/coatomer adaptor, adaptin-like, N-terminal
ROOT-L2_E03	EEF04692.1	0	1	XP_003632664.1	probable proteasome inhibitor	Vitis vinifera	IPR013886	PI31 proteasome regulator
ROOT-L2_E09	EEF02700.1	0	1	XP_002516207.1	phosphoinositide 5-phosphatase	Ricinus communis	IPR002013	Synaptojanin, N-terminal
ROOT-L2_F07	EEF00541.1	0	1	XP_002516953.1	epoxide hydrolase	Ricinus communis
ROOT-L2_F08	EEE79879.1	0	1	XP_003636025.1	Photosystem II CP47 chlorophyll apoprotein	Medicago truncatula
ROOT-L2_H03	EEF04172.1	0	1	XP_002324039.1	f-box family protein	Populus trichocarpa	IPR019781	WD40 repeat, subgroup
ECM-L2_C02	EEE97825.1	1	0	BAC57955.1	polyubiquitin	Aster tripolium	IPR000626	Ubiquitin
ROOT-L2_H04	ABK95930.1	0	1	XP_002869098.1	cyclase family protein	Arabidopsis lyrata	IPR007325	Putative cyclase
Contig13	EEE83232.1	3	2	XP_002517818.1	hypothetical protein	Ricinus communis
Contig53	EEF05118.1	1	1	NP_196277.2	uncharacterized protein	Arabidopsis thaliana
ECM-L1_B06	EEE92420.1	1	0	NP_566370.1	uncharacterized protein	Arabidopsis thaliana	IPR006476	Conserved hypothetical protein CHP01589, plant
ECM-L1_C05	EEE84884.1	1	0	XP_002526924.1	conserved hypothetical protein	Ricinus communis
ECM-L1_D07	EEE82270.1	1	0	ABK94288.1	unknown protein	Populus trichocarpa
ECM-L3_F04	EEE77169.1	1	0	NP_001067108.2	hypothetical protein	Ricinus communis
ROOT-L1_C03	EEE79353.1	0	1	ABK96357.1	hypothetical protein	Populus trichocarpa
ROOT-L1_E06	EEF08107.1	0	1	ACU24189.1	unknown protein	Glycine max
ROOT-L1_F08	EEE79967.1	0	1	BAJ53105.1	predicted protein	Populus trichocarpa
ROOT-L2_D03	EEF03909.1	0	1	YP_004532427.1	predicted protein	Populus trichocarpa
ROOT-L2_D07	EEE80151.1	0	1	NP_001043788.1	predicted protein	Populus trichocarpa	IPR009719	Protein of unknown function DUF1296
ROOT-L2_G08	EEE98468.1	0	1	AAL87250.1	unknown protein	Arabidopsis thaliana
