# Supplementary material for: Regulatory networks underlying mycorrhizal development delineated by genome-wide expression profiling and functional analysis of the transcription factor repertoire of the plant symbiotic fungus Laccaria bicolor
Source: BMC Genomics. 2017 Sep 18;18:737. doi: 10.1186/s12864-017-4114-7 (PMC5604158; doi:10.1186/s12864-017-4114-7)
Supplement: Supplementary file 8 — List and sequences of primers used for qPCR. (XLSX 9 kb) [file 12864_2017_4114_MOESM8_ESM.xlsx]

## Sheet: Table S8
Name	Sequence		Efficiency of amplification
298274_F	GAGAGCGCTTTGATTGAAGG		1.84
298274_R	TGCCAACTTGCTTAGCTGTG
395214_F	ACGCAGCCAAGGAAATACAC		1.8
395214_R	GCCACTCGATTTTCTCCTGA
484885_F	GTCTCCCAGTCCAGTCGAAC		1.95
484885_R	CCGATTTCCATCGCATTTTA
302141_F	TCATCATCTTTGGTGGGTTTC		1.99
302141_R	GTTGGACATCAACAGGAGCA
487565_F	CGATGACCCGTATCTTACTTCA		2.05
487565_R	GTCGTAAGCGAAACGAGGAC
292029_F	TCACCGCCCTTGTTTATACC		1.86
292029_R	ATGTAGATGACCCGCTCGAC
307141_L	ATCCGAACAAGGAGATGGTG		1.86
307141_R	GTGGACTAGGCTGTGGGAGA
319764-F	GTTCAAAGCATCCCCAAGC		1.98
319764-R	CAACCACCGAAACCGTAGAG
446085-F	CAAAGCCGCCTACGCCTAAA		2.01
446085-R	GGCATAGTGCCTGCATCGAG
